# Supplementary material for: ﻿Seven new species of Alternaria (Pleosporales, Pleosporaceae) associated with Chinese fir, based on morphological and molecular evidence
Source: MycoKeys. 2024 Jan 5;101:1–44. doi: 10.3897/mycokeys.101.115370 (PMC10787357; doi:10.3897/mycokeys.101.115370)
Supplement: XML Treatment for Alternaria dongshanqiaoensis [file mycokeys.101.115370-treatment2.xml]

<!DOCTYPE tp:taxon-treatment
  PUBLIC "-//TaxonX//DTD Taxonomic Treatment Publishing DTD v0 20100105//EN" "tax-treatment-NSO.dtd">
<tp:taxon-treatment xmlns:tp="http://www.plazi.org/taxpub"><tp:treatment-meta><kwd-group><label>Taxon classification</label><kwd>
                <named-content content-type="kingdom">Fungi</named-content>
              </kwd><kwd>
                <named-content content-type="order">Pleosporales</named-content>
              </kwd><kwd>
                <named-content content-type="family">Pleosporaceae</named-content>
              </kwd></kwd-group><mixed-citation publication-type="journal"><person-group><name><surname>He</surname><given-names>Jiao</given-names></name><name><surname>Li</surname><given-names>De-Wei</given-names></name><name><surname>Cui</surname><given-names>Wen-Li</given-names></name><name><surname>Huang</surname><given-names>Lin</given-names></name></person-group><article-title>﻿Seven new species of <italic><tp:taxon-name><tp:taxon-name-part taxon-name-part-type="genus" reg="Alternaria">Alternaria</tp:taxon-name-part></tp:taxon-name></italic> (<tp:taxon-name><tp:taxon-name-part taxon-name-part-type="order">Pleosporales</tp:taxon-name-part></tp:taxon-name>, <tp:taxon-name><tp:taxon-name-part taxon-name-part-type="family">Pleosporaceae</tp:taxon-name-part></tp:taxon-name>) associated with Chinese fir, based on morphological and molecular evidence</article-title><source>MycoKeys</source><day>05</day><month>01</month><year>2024</year><volume>101</volume><fpage>1</fpage><lpage>44</lpage><pub-id pub-id-type="doi">10.3897/mycokeys.101.115370</pub-id></mixed-citation></tp:treatment-meta><tp:nomenclature><label>﻿</label><tp:taxon-name>
              <object-id xmlns:xlink="http://www.w3.org/1999/xlink" content-type="arpha" xlink:type="simple">C6288EFD-C5F6-5F46-9C54-F8A791DAAE7E</object-id>
              <tp:taxon-name-part taxon-name-part-type="genus" reg="Alternaria">Alternaria</tp:taxon-name-part>
              <tp:taxon-name-part taxon-name-part-type="species" reg="dongshanqiaoensis">dongshanqiaoensis</tp:taxon-name-part>
              <object-id xmlns:xlink="http://www.w3.org/1999/xlink" xlink:type="simple">Index Fungorum: IF901037</object-id>
            </tp:taxon-name><tp:taxon-authority>Lin Huang, Jiao He &amp; D.W. Li</tp:taxon-authority><tp:taxon-status xmlns:xlink="http://www.w3.org/1999/xlink" xlink:type="simple">sp. nov.</tp:taxon-status><xref ref-type="fig" rid="F4">Fig. 4</xref></tp:nomenclature><tp:treatment-sec sec-type="Holotype" id="SECID0E51EM"><title>Holotype.</title><p>China, Jiangsu Province, Nanjing City, Dongshanqiao Forest Farm, <named-content xmlns:xlink="http://www.w3.org/1999/xlink" content-type="dwc:verbatimCoordinates" xlink:type="simple"><named-content content-type="geo-json" specific-use="{&#34;type&#34;:&#34;Point&#34;,&#34;coordinates&#34;:[118.770000,31.853056]}" id="NCID0EH2EM" xlink:type="simple">31°51'11"N, 118°46'12"E</named-content></named-content>, isolated from leaf spots of <italic><tp:taxon-name><tp:taxon-name-part taxon-name-part-type="genus" reg="Cunninghamia">Cunninghamia</tp:taxon-name-part><tp:taxon-name-part taxon-name-part-type="species" reg="lanceolata">lanceolata</tp:taxon-name-part></tp:taxon-name></italic>, May 2017, Wen-Li Cui, (holotype: <named-content xmlns:xlink="http://www.w3.org/1999/xlink" content-type="dwc:institutional_code" xlink:title="China Forestry Culture Collection Center" xlink:href="http://grbio.org/institution/chinese-academy-forestry" xlink:type="simple">CFCC</named-content> 59353). Holotype specimen is a living specimen being maintained via lyophilisation at the China Forestry Culture Collection Center (<named-content xmlns:xlink="http://www.w3.org/1999/xlink" content-type="dwc:institutional_code" xlink:title="China Forestry Culture Collection Center" xlink:href="http://grbio.org/institution/chinese-academy-forestry" xlink:type="simple">CFCC</named-content>). Ex-type (DSQ2-2) is maintained at the Forest Pathology Laboratory, Nanjing Forestry University.</p></tp:treatment-sec><tp:treatment-sec sec-type="etymology" id="SECID0E62EM"><title>Etymology.</title><p>Epithet is after Dongshanqiao Forest Farm, Nanjing City, Jiangsu Province where the type specimen was collected.</p></tp:treatment-sec><tp:treatment-sec sec-type="distribution" id="SECID0EE3EM"><title>Host/distribution.</title><p>from <italic><tp:taxon-name><tp:taxon-name-part taxon-name-part-type="genus" reg="Cunninghamia">C.</tp:taxon-name-part><tp:taxon-name-part taxon-name-part-type="species" reg="lanceolata">lanceolata</tp:taxon-name-part></tp:taxon-name></italic> in Dongshanqiao Forest Farm, Nanjing City, Jiangsu Province, China.</p></tp:treatment-sec><tp:treatment-sec sec-type="description" id="SECID0EV3EM"><title>Description.</title><p>Mycelium superficial on the <abbrev xmlns:xlink="http://www.w3.org/1999/xlink" xlink:title="potato carrot agar" id="ABBRID0E23EM" xlink:type="simple">PCA</abbrev>, composed of septate, branched, smooth, thin-walled, white to pale brown hyphae. Conidiophores macronematous, mononematous, solitary and relatively short, pale brown, smooth, 1–3 septate, (8.1–)16.4–60.2(–100.5) × (2.4–)3.2–4.6(–5.6) μm, (mean ± SD = 38.3 ± 21.9 × 3.9 ± 0.7 μm, n = 30), arising mostly at right angles from undifferentiated hyphae. Conidiogenous cells apical or subapical, cylindrical, light brown, smooth, (3.8–)5.2–13.7(–20.2) × (2.8–)3.5–4.6(–5.2) μm, (mean ± SD = 9.4 ± 4.2 × 4.0 ± 0.5 μm, n = 36), mono- or di-tretic, with conspicuous scars at the loci of sporulating after conidia have seceded. Each conidiogenous locus bears a primary chain of 5–9 conidia; rarely with lateral branches or occasionally a sole secondary conidium. Conidial bodies brown to dark brown, ellipsoid to obclavate, smooth to verruculose, (16.4–)21.1–32.9(–40.1) × (10.2–)11.4–16.8(–22.2) μm, (mean ± SD = 27.0 ± 5.9 × 14.1 ± 2.7 μm, n = 48), with 1–4 (mostly 3) transverse and 1–4 longitudinal septate. Secondary conidia commonly produced by means of a short apical or lateral secondary conidiophore, but rarely by conidia through an inconspicuous apical conidiogenous locus. Secondary conidiophores (false beaks) at the apical end and median of conidium, short, mostly single-celled, (1.4–)2.2–9.4(–20.0) × (1.9–)2.8–4.0(–5.2) μm, (mean ± SD = 5.8 ± 3.6 × 3.4 ± 0.6 μm, n = 33). Beakless conidia mostly with a conical cell at the apex. Chlamydospores not observed.</p><fig id="F4" position="float" orientation="portrait"><object-id xmlns:xlink="http://www.w3.org/1999/xlink" content-type="doi" xlink:type="simple">10.3897/mycokeys.101.115370.figure4</object-id><object-id xmlns:xlink="http://www.w3.org/1999/xlink" content-type="arpha" xlink:type="simple">F8A96F75-A1E6-5620-AA90-29D2AC5B91D0</object-id><label>Figure 4.</label><caption><p><italic><tp:taxon-name><tp:taxon-name-part taxon-name-part-type="genus" reg="Alternaria">Alternaria</tp:taxon-name-part><tp:taxon-name-part taxon-name-part-type="species" reg="dongshanqiaoensis">dongshanqiaoensis</tp:taxon-name-part></tp:taxon-name></italic> (DSQ2-2) <bold>A</bold> colony on <abbrev xmlns:xlink="http://www.w3.org/1999/xlink" xlink:title="potato carrot agar" id="ABBRID0EU4EM" xlink:type="simple">PCA</abbrev> after 6 days at 25 °C in the dark <bold>B, C</bold> sporulation patterns <bold>D</bold> conidiophore and conidiogenous cell <bold>E</bold> conidia. Scale bars: 50 μm (<bold>B, C</bold>); 10 μm (<bold>D, E</bold>).</p></caption><graphic xmlns:xlink="http://www.w3.org/1999/xlink" xlink:href="mycokeys-101-001-g004.jpg" position="float" orientation="portrait" xlink:type="simple" id="oo_962736.jpg"><uri content-type="original_file" xlink:type="simple">https://binary.pensoft.net/fig/962736</uri></graphic></fig></tp:treatment-sec><tp:treatment-sec sec-type="description" id="SECID0EH5EM"><title>Culture characteristics.</title><p>Colonies on <abbrev xmlns:xlink="http://www.w3.org/1999/xlink" xlink:title="potato carrot agar" id="ABBRID0EN5EM" xlink:type="simple">PCA</abbrev> incubated at 25 °C in the dark growing at 7.8 ± 0.2 mm/d; aerial hyphae cottony, greyish-green, with grey margins; reverse centre black, with white margins.</p></tp:treatment-sec><tp:treatment-sec sec-type="material" id="SECID0ER5EM"><title>Additional materials examined.</title><p>China, Jiangsu Province, Nanjing City, Dongshanqiao Forest Farm, <named-content xmlns:xlink="http://www.w3.org/1999/xlink" content-type="dwc:verbatimCoordinates" xlink:type="simple"><named-content content-type="geo-json" specific-use="{&#34;type&#34;:&#34;Point&#34;,&#34;coordinates&#34;:[118.770000,31.853056]}" id="NCID0E15EM" xlink:type="simple">31°51'11"N, 118°46'12"E</named-content></named-content>, isolated from leaf spots of <italic><tp:taxon-name><tp:taxon-name-part taxon-name-part-type="genus" reg="Cunninghamia">Cunninghamia</tp:taxon-name-part><tp:taxon-name-part taxon-name-part-type="species" reg="lanceolata">lanceolata</tp:taxon-name-part></tp:taxon-name></italic>, May 2017, Wen-Li Cui, DSQ2-2-1, DSQ2-2-2, DSQ2-2-3, DSQ2-2-4; Hunan Province, Yiyang City, Longqiao Town, <named-content xmlns:xlink="http://www.w3.org/1999/xlink" content-type="dwc:verbatimCoordinates" xlink:type="simple"><named-content content-type="geo-json" specific-use="{&#34;type&#34;:&#34;Point&#34;,&#34;coordinates&#34;:[112.485278,28.456667]}" id="NCID0EN6EM" xlink:type="simple">28°27'24"N, 112°29'7"E</named-content></named-content>, isolated from leaf spots of <italic><tp:taxon-name><tp:taxon-name-part taxon-name-part-type="genus" reg="Cunninghamia">C.</tp:taxon-name-part><tp:taxon-name-part taxon-name-part-type="species" reg="lanceolata">lanceolata</tp:taxon-name-part></tp:taxon-name></italic>, May 2017, Wen-Li Cui, HN43-6-1, HN43-6-1-1, HN43-6-1-2, HN43-6-1-3, HN43-6-1-4.</p></tp:treatment-sec><tp:treatment-sec sec-type="notes" id="SECID0E46EM"><title>Notes.</title><p>The isolates of <italic><tp:taxon-name><tp:taxon-name-part taxon-name-part-type="genus" reg="Alternaria">A.</tp:taxon-name-part><tp:taxon-name-part taxon-name-part-type="species" reg="dongshanqiaoensis">dongshanqiaoensis</tp:taxon-name-part></tp:taxon-name></italic> were phylogenetically close to <italic><tp:taxon-name><tp:taxon-name-part taxon-name-part-type="genus" reg="Alternaria">A.</tp:taxon-name-part><tp:taxon-name-part taxon-name-part-type="species" reg="citri">citri</tp:taxon-name-part></tp:taxon-name></italic> (ex-epitype, <abbrev xmlns:xlink="http://www.w3.org/1999/xlink" content-type="institution" xlink:title="Culture collection of the Westerdijk Fungal Biodiversity Institute, Utrecht, The Netherlands" id="ABBRID0EZAFM" xlink:type="simple">CBS</abbrev> 107.27), <italic><tp:taxon-name><tp:taxon-name-part taxon-name-part-type="genus" reg="Alternaria">A.</tp:taxon-name-part><tp:taxon-name-part taxon-name-part-type="species" reg="cinerariae">cinerariae</tp:taxon-name-part></tp:taxon-name></italic> (ex-epitype, <abbrev xmlns:xlink="http://www.w3.org/1999/xlink" content-type="institution" xlink:title="Culture collection of the Westerdijk Fungal Biodiversity Institute, Utrecht, The Netherlands" id="ABBRID0EJBFM" xlink:type="simple">CBS</abbrev> 612.72), <italic><tp:taxon-name><tp:taxon-name-part taxon-name-part-type="genus" reg="Alternaria">A.</tp:taxon-name-part><tp:taxon-name-part taxon-name-part-type="species" reg="kikuchiana">kikuchiana</tp:taxon-name-part></tp:taxon-name></italic> (ex-holotype, <abbrev xmlns:xlink="http://www.w3.org/1999/xlink" content-type="institution" xlink:title="Culture collection of the Westerdijk Fungal Biodiversity Institute, Utrecht, The Netherlands" id="ABBRID0EZBFM" xlink:type="simple">CBS</abbrev> 107.53) and <italic><tp:taxon-name><tp:taxon-name-part taxon-name-part-type="genus" reg="Alternaria">A.</tp:taxon-name-part><tp:taxon-name-part taxon-name-part-type="species" reg="tenuissima">tenuissima</tp:taxon-name-part></tp:taxon-name></italic> (Kunze) Wiltshire (ex-epitype, <abbrev xmlns:xlink="http://www.w3.org/1999/xlink" content-type="institution" xlink:title="Culture collection of the Westerdijk Fungal Biodiversity Institute, Utrecht, The Netherlands" id="ABBRID0EJCFM" xlink:type="simple">CBS</abbrev> 620.83) (Fig. <xref ref-type="fig" rid="F2">2</xref>). Between <italic><tp:taxon-name><tp:taxon-name-part taxon-name-part-type="genus" reg="Alternaria">A.</tp:taxon-name-part><tp:taxon-name-part taxon-name-part-type="species" reg="dongshanqiaoensis">dongshanqiaoensis</tp:taxon-name-part></tp:taxon-name></italic> isolates and <italic><tp:taxon-name><tp:taxon-name-part taxon-name-part-type="genus" reg="Alternaria">A.</tp:taxon-name-part><tp:taxon-name-part taxon-name-part-type="species" reg="citri">citri</tp:taxon-name-part></tp:taxon-name></italic> (ex-epitype, <abbrev xmlns:xlink="http://www.w3.org/1999/xlink" content-type="institution" xlink:title="Culture collection of the Westerdijk Fungal Biodiversity Institute, Utrecht, The Netherlands" id="ABBRID0EIDFM" xlink:type="simple">CBS</abbrev> 107.27), there were 2/453 differences in Alt a1, 4/510 in <abbrev xmlns:xlink="http://www.w3.org/1999/xlink" xlink:title="internal transcribed spacer" id="ABBRID0ENDFM" xlink:type="simple">ITS</abbrev>, 2/401 in <abbrev xmlns:xlink="http://www.w3.org/1999/xlink" xlink:title="endopolygalacturonase" id="ABBRID0ERDFM" xlink:type="simple">endoPG</abbrev>, 1/757 in <abbrev xmlns:xlink="http://www.w3.org/1999/xlink" xlink:title="RNA polymerase II 2nd largest subunit" id="ABBRID0EVDFM" xlink:type="simple">RPB2</abbrev> and 2/996 in <abbrev xmlns:xlink="http://www.w3.org/1999/xlink" xlink:title="nuclear small subunit" id="ABBRID0EZDFM" xlink:type="simple">SSU</abbrev>. Between <italic><tp:taxon-name><tp:taxon-name-part taxon-name-part-type="genus" reg="Alternaria">A.</tp:taxon-name-part><tp:taxon-name-part taxon-name-part-type="species" reg="dongshanqiaoensis">dongshanqiaoensis</tp:taxon-name-part></tp:taxon-name></italic> isolates and <italic><tp:taxon-name><tp:taxon-name-part taxon-name-part-type="genus" reg="Alternaria">A.</tp:taxon-name-part><tp:taxon-name-part taxon-name-part-type="species" reg="cinerariae">cinerariae</tp:taxon-name-part></tp:taxon-name></italic> (ex-epitype, <abbrev xmlns:xlink="http://www.w3.org/1999/xlink" content-type="institution" xlink:title="Culture collection of the Westerdijk Fungal Biodiversity Institute, Utrecht, The Netherlands" id="ABBRID0ETEFM" xlink:type="simple">CBS</abbrev> 612.72), there were 2/453 differences in Alt a1, 4/510 in <abbrev xmlns:xlink="http://www.w3.org/1999/xlink" xlink:title="internal transcribed spacer" id="ABBRID0EYEFM" xlink:type="simple">ITS</abbrev>, 2/401 in <abbrev xmlns:xlink="http://www.w3.org/1999/xlink" xlink:title="endopolygalacturonase" id="ABBRID0E3EFM" xlink:type="simple">endoPG</abbrev>, 1/757 in <abbrev xmlns:xlink="http://www.w3.org/1999/xlink" xlink:title="RNA polymerase II 2nd largest subunit" id="ABBRID0EAFFM" xlink:type="simple">RPB2</abbrev> and 2/996 in <abbrev xmlns:xlink="http://www.w3.org/1999/xlink" xlink:title="nuclear small subunit" id="ABBRID0EEFFM" xlink:type="simple">SSU</abbrev>. Between <italic><tp:taxon-name><tp:taxon-name-part taxon-name-part-type="genus" reg="Alternaria">A.</tp:taxon-name-part><tp:taxon-name-part taxon-name-part-type="species" reg="dongshanqiaoensis">dongshanqiaoensis</tp:taxon-name-part></tp:taxon-name></italic> isolates and <italic><tp:taxon-name><tp:taxon-name-part taxon-name-part-type="genus" reg="Alternaria">A.</tp:taxon-name-part><tp:taxon-name-part taxon-name-part-type="species" reg="kikuchiana">kikuchiana</tp:taxon-name-part></tp:taxon-name></italic> (ex-type, <abbrev xmlns:xlink="http://www.w3.org/1999/xlink" content-type="institution" xlink:title="Culture collection of the Westerdijk Fungal Biodiversity Institute, Utrecht, The Netherlands" id="ABBRID0E5FFM" xlink:type="simple">CBS</abbrev> 107.53), there were 2/453 differences in Alt a1, 4/510 in <abbrev xmlns:xlink="http://www.w3.org/1999/xlink" xlink:title="internal transcribed spacer" id="ABBRID0EDGFM" xlink:type="simple">ITS</abbrev>, 8/664 in <abbrev xmlns:xlink="http://www.w3.org/1999/xlink" xlink:title="anonymous gene region" id="ABBRID0EHGFM" xlink:type="simple">OPA10-2</abbrev>, 3/401 in <abbrev xmlns:xlink="http://www.w3.org/1999/xlink" xlink:title="endopolygalacturonase" id="ABBRID0ELGFM" xlink:type="simple">endoPG</abbrev>, 2/757 in <abbrev xmlns:xlink="http://www.w3.org/1999/xlink" xlink:title="RNA polymerase II 2nd largest subunit" id="ABBRID0EPGFM" xlink:type="simple">RPB2</abbrev> and 2/996 in <abbrev xmlns:xlink="http://www.w3.org/1999/xlink" xlink:title="nuclear small subunit" id="ABBRID0ETGFM" xlink:type="simple">SSU</abbrev>. Between <italic><tp:taxon-name><tp:taxon-name-part taxon-name-part-type="genus" reg="Alternaria">A.</tp:taxon-name-part><tp:taxon-name-part taxon-name-part-type="species" reg="dongshanqiaoensis">dongshanqiaoensis</tp:taxon-name-part></tp:taxon-name></italic> isolates and <italic><tp:taxon-name><tp:taxon-name-part taxon-name-part-type="genus" reg="Alternaria">A.</tp:taxon-name-part><tp:taxon-name-part taxon-name-part-type="species" reg="tenuissima">tenuissima</tp:taxon-name-part></tp:taxon-name></italic> (ex-epitype, <abbrev xmlns:xlink="http://www.w3.org/1999/xlink" content-type="institution" xlink:title="Culture collection of the Westerdijk Fungal Biodiversity Institute, Utrecht, The Netherlands" id="ABBRID0ENHFM" xlink:type="simple">CBS</abbrev> 620.83), there were 1/453 differences in Alt a1, 6/510 in <abbrev xmlns:xlink="http://www.w3.org/1999/xlink" xlink:title="internal transcribed spacer" id="ABBRID0ESHFM" xlink:type="simple">ITS</abbrev>, 8/664 in <abbrev xmlns:xlink="http://www.w3.org/1999/xlink" xlink:title="anonymous gene region" id="ABBRID0EWHFM" xlink:type="simple">OPA10-2</abbrev>, 3/401 in <abbrev xmlns:xlink="http://www.w3.org/1999/xlink" xlink:title="endopolygalacturonase" id="ABBRID0E1HFM" xlink:type="simple">endoPG</abbrev>, 1/757 in <abbrev xmlns:xlink="http://www.w3.org/1999/xlink" xlink:title="RNA polymerase II 2nd largest subunit" id="ABBRID0E5HFM" xlink:type="simple">RPB2</abbrev> and 6/996 in <abbrev xmlns:xlink="http://www.w3.org/1999/xlink" xlink:title="nuclear small subunit" id="ABBRID0ECIFM" xlink:type="simple">SSU</abbrev>. The PHI analysis showed that there was no significant recombination between <italic><tp:taxon-name><tp:taxon-name-part taxon-name-part-type="genus" reg="Alternaria">A.</tp:taxon-name-part><tp:taxon-name-part taxon-name-part-type="species" reg="dongshanqiaoensis">dongshanqiaoensis</tp:taxon-name-part></tp:taxon-name></italic> isolates and its related species (Φ<sub>w</sub> = 0.1647) (Fig. <xref ref-type="fig" rid="F2">2A</xref>). Distinguishing characteristics of this new species and other related species of <italic><tp:taxon-name><tp:taxon-name-part taxon-name-part-type="genus" reg="Alternaria">Alternaria</tp:taxon-name-part></tp:taxon-name></italic> spp. are shown in Table <xref ref-type="table" rid="T2">2</xref>. Morphologically, conidia in chains of the <italic><tp:taxon-name><tp:taxon-name-part taxon-name-part-type="genus" reg="Alternaria">A.</tp:taxon-name-part><tp:taxon-name-part taxon-name-part-type="species" reg="dongshanqiaoensis">dongshanqiaoensis</tp:taxon-name-part></tp:taxon-name></italic> isolates were more than those of <italic><tp:taxon-name><tp:taxon-name-part taxon-name-part-type="genus" reg="Alternaria">A.</tp:taxon-name-part><tp:taxon-name-part taxon-name-part-type="species" reg="citri">citri</tp:taxon-name-part></tp:taxon-name></italic><abbrev xmlns:xlink="http://www.w3.org/1999/xlink" content-type="institution" xlink:title="Culture collection of the Westerdijk Fungal Biodiversity Institute, Utrecht, The Netherlands" id="ABBRID0EYJFM" xlink:type="simple">CBS</abbrev> 107.27 (ex-epitype) (5–9 conidia vs. 3–6 conidia) (<xref ref-type="bibr" rid="B59">Pierce 1902</xref>). Conidia of the <italic><tp:taxon-name><tp:taxon-name-part taxon-name-part-type="genus" reg="Alternaria">A.</tp:taxon-name-part><tp:taxon-name-part taxon-name-part-type="species" reg="dongshanqiaoensis">dongshanqiaoensis</tp:taxon-name-part></tp:taxon-name></italic> isolates were significantly different from those of <italic><tp:taxon-name><tp:taxon-name-part taxon-name-part-type="genus" reg="Alternaria">A.</tp:taxon-name-part><tp:taxon-name-part taxon-name-part-type="species" reg="cinerariae">cinerariae</tp:taxon-name-part></tp:taxon-name></italic><abbrev xmlns:xlink="http://www.w3.org/1999/xlink" content-type="institution" xlink:title="Culture collection of the Westerdijk Fungal Biodiversity Institute, Utrecht, The Netherlands" id="ABBRID0EXKFM" xlink:type="simple">CBS</abbrev> 612.72 (ex-epitype) (21.1–32.9 × 11.4–16.8 μm vs. 18–295 × 8–63 μm) (<xref ref-type="bibr" rid="B57">Nishikawa and Nakashima 2020</xref>). Longitudinal septa of conidia of the <italic><tp:taxon-name><tp:taxon-name-part taxon-name-part-type="genus" reg="Alternaria">A.</tp:taxon-name-part><tp:taxon-name-part taxon-name-part-type="species" reg="dongshanqiaoensis">dongshanqiaoensis</tp:taxon-name-part></tp:taxon-name></italic> isolates were less than those of <italic><tp:taxon-name><tp:taxon-name-part taxon-name-part-type="genus" reg="Alternaria">A.</tp:taxon-name-part><tp:taxon-name-part taxon-name-part-type="species" reg="kikuchiana">kikuchiana</tp:taxon-name-part></tp:taxon-name></italic><abbrev xmlns:xlink="http://www.w3.org/1999/xlink" content-type="institution" xlink:title="Culture collection of the Westerdijk Fungal Biodiversity Institute, Utrecht, The Netherlands" id="ABBRID0EWLFM" xlink:type="simple">CBS</abbrev> 107.53 (ex-holotype) (1–4 vs. 1–10 longitudinal or oblique septa) (<xref ref-type="bibr" rid="B56">Nishikawa and Nakashima 2019</xref>). Conidia of the <italic><tp:taxon-name><tp:taxon-name-part taxon-name-part-type="genus" reg="Alternaria">A.</tp:taxon-name-part><tp:taxon-name-part taxon-name-part-type="species" reg="dongshanqiaoensis">dongshanqiaoensis</tp:taxon-name-part></tp:taxon-name></italic> isolates were different from those of <italic><tp:taxon-name><tp:taxon-name-part taxon-name-part-type="genus" reg="Alternaria">A.</tp:taxon-name-part><tp:taxon-name-part taxon-name-part-type="species" reg="tenuissima">tenuissima</tp:taxon-name-part></tp:taxon-name></italic><abbrev xmlns:xlink="http://www.w3.org/1999/xlink" content-type="institution" xlink:title="Culture collection of the Westerdijk Fungal Biodiversity Institute, Utrecht, The Netherlands" id="ABBRID0EVMFM" xlink:type="simple">CBS</abbrev> 620.83 (ex-epitype) (beakless vs. with a narrow-taper beak) (<xref ref-type="bibr" rid="B91">Wiltshire 1933</xref>). In conclusion, the phylogenetic and morphological evidence support this fungus as being a new species within the <italic><tp:taxon-name><tp:taxon-name-part taxon-name-part-type="genus" reg="Alternaria">Alternaria</tp:taxon-name-part><tp:taxon-name-part taxon-name-part-type="species" reg="alternata">alternata</tp:taxon-name-part></tp:taxon-name></italic> species complex.</p></tp:treatment-sec><tp:treatment-sec><!--Section generated to contain objects referenced in tp:taxon-treatment.--><fig id="F2" position="float" orientation="portrait"><object-id xmlns:xlink="http://www.w3.org/1999/xlink" content-type="doi" xlink:type="simple">10.3897/mycokeys.101.115370.figure2</object-id><object-id xmlns:xlink="http://www.w3.org/1999/xlink" content-type="arpha" xlink:type="simple">DB597184-EEBF-5D2E-B627-3AB80B7A07EF</object-id><label>Figure 2.</label><caption><p>Splitgraphs showing the results of the pairwise homoplasy index (PHI) test of newly described taxa and closely-related species using both LogDet transformation and splits decomposition <bold>A</bold> the PHI of <italic><tp:taxon-name><tp:taxon-name-part taxon-name-part-type="genus" reg="Alternaria">Alternaria</tp:taxon-name-part><tp:taxon-name-part taxon-name-part-type="species" reg="xinyangensis">xinyangensis</tp:taxon-name-part></tp:taxon-name></italic> sp. nov. and <italic><tp:taxon-name><tp:taxon-name-part taxon-name-part-type="genus" reg="Alternaria">A.</tp:taxon-name-part><tp:taxon-name-part taxon-name-part-type="species" reg="dongshanqiaoensis">dongshanqiaoensis</tp:taxon-name-part></tp:taxon-name></italic> sp. nov. with their phylogenetically related isolates or species <bold>B</bold> the PHI of <italic><tp:taxon-name><tp:taxon-name-part taxon-name-part-type="genus" reg="Alternaria">A.</tp:taxon-name-part><tp:taxon-name-part taxon-name-part-type="species" reg="shandongensis">shandongensis</tp:taxon-name-part></tp:taxon-name></italic> sp. nov., <italic><tp:taxon-name><tp:taxon-name-part taxon-name-part-type="genus" reg="Alternaria">A.</tp:taxon-name-part><tp:taxon-name-part taxon-name-part-type="species" reg="kunyuensis">kunyuensis</tp:taxon-name-part></tp:taxon-name></italic> sp. nov., <italic><tp:taxon-name><tp:taxon-name-part taxon-name-part-type="genus" reg="Alternaria">A.</tp:taxon-name-part><tp:taxon-name-part taxon-name-part-type="species" reg="hunanensis">hunanensis</tp:taxon-name-part></tp:taxon-name></italic> sp. nov. and <italic><tp:taxon-name><tp:taxon-name-part taxon-name-part-type="genus" reg="Alternaria">A.</tp:taxon-name-part><tp:taxon-name-part taxon-name-part-type="species" reg="longqiaoensis">longqiaoensis</tp:taxon-name-part></tp:taxon-name></italic> sp. nov. with their phylogenetically related isolates or species <bold>C</bold> the PHI of <italic><tp:taxon-name><tp:taxon-name-part taxon-name-part-type="genus" reg="Alternaria">A.</tp:taxon-name-part><tp:taxon-name-part taxon-name-part-type="species" reg="cunninghamiicola">cunninghamiicola</tp:taxon-name-part></tp:taxon-name></italic> sp. nov. with their phylogenetically-related isolates or species. PHI test value (Φ<sub>w</sub>) &lt; 0.05 indicate significant recombination within a dataset. * indicates strains of this study. <sup>T</sup> indicates the ex-type strains, <sup><abbrev xmlns:xlink="http://www.w3.org/1999/xlink" content-type="institution" xlink:title="ex-epitype isolate" id="ABBRID0E2TCM" xlink:type="simple">ET</abbrev></sup> indicates the ex-epitype strains, <sup><abbrev xmlns:xlink="http://www.w3.org/1999/xlink" content-type="institution" xlink:title="ex-holotype isolate" id="ABBRID0EBUCM" xlink:type="simple">HT</abbrev></sup> indicates the ex-holotype strains.</p></caption><graphic xmlns:xlink="http://www.w3.org/1999/xlink" xlink:href="mycokeys-101-001-g002.jpg" position="float" orientation="portrait" xlink:type="simple" id="oo_962734.jpg"><uri content-type="original_file" xlink:type="simple">https://binary.pensoft.net/fig/962734</uri></graphic></fig><table-wrap id="T2" position="float" orientation="portrait"><label>Table 2.</label><caption><p>Distinguishing characteristics of the new species and similar known species of <italic><tp:taxon-name><tp:taxon-name-part taxon-name-part-type="genus" reg="Alternaria">Alternaria</tp:taxon-name-part></tp:taxon-name></italic> spp. under growth conditions<sup>a</sup>.</p></caption><table id="TID0E3NFM" rules="all"><tbody><tr><th rowspan="1" colspan="1">Species</th><th rowspan="1" colspan="1">Conidiophores (μm)b</th><th rowspan="1" colspan="1">Conidiogenous cells (μm)c</th><th rowspan="1" colspan="1">Chain</th><th rowspan="1" colspan="1">Size (μm)d</th><th rowspan="1" colspan="1">Conidia Transverse septa</th><th rowspan="1" colspan="1">Longitudinal or oblique septa</th><th rowspan="1" colspan="1">Beak or secondary conidiophores (false beaks) (μm)e</th><th rowspan="1" colspan="1">Reference</th></tr><tr><td rowspan="1" colspan="1"><italic><tp:taxon-name><tp:taxon-name-part taxon-name-part-type="genus" reg="Alternaria">Alternaria</tp:taxon-name-part><tp:taxon-name-part taxon-name-part-type="species" reg="broussonetiae">broussonetiae</tp:taxon-name-part></tp:taxon-name></italic> (ex-type, <abbrev xmlns:xlink="http://www.w3.org/1999/xlink" content-type="institution" xlink:title="Culture collection of the Westerdijk Fungal Biodiversity Institute, Utrecht, The Netherlands" id="ABBRID0E1WDM" xlink:type="simple">CBS</abbrev> 121455)</td><td rowspan="1" colspan="1">np</td><td rowspan="1" colspan="1">np</td><td rowspan="1" colspan="1">8–15 conidia</td><td rowspan="1" colspan="1">25–38 × 9–12</td><td rowspan="1" colspan="1">5–6</td><td rowspan="1" colspan="1">0–1</td><td rowspan="1" colspan="1">beakless secondary conidiophore single hyaline cell 3–4 × 3–5 a well-differentiated up to ca 25–50 × 3–4</td><td rowspan="1" colspan="1">
                      <xref ref-type="bibr" rid="B100">Zhang et al. (1999)</xref>
                    </td></tr><tr><td rowspan="1" colspan="1"><italic><tp:taxon-name><tp:taxon-name-part taxon-name-part-type="genus" reg="Alternaria">A.</tp:taxon-name-part><tp:taxon-name-part taxon-name-part-type="species" reg="cinerariae">cinerariae</tp:taxon-name-part></tp:taxon-name></italic> (ex-epitype, <abbrev xmlns:xlink="http://www.w3.org/1999/xlink" content-type="institution" xlink:title="Culture collection of the Westerdijk Fungal Biodiversity Institute, Utrecht, The Netherlands" id="ABBRID0EMYDM" xlink:type="simple">CBS</abbrev> 612.72)</td><td rowspan="1" colspan="1">25–196 × 6–11</td><td rowspan="1" colspan="1">np</td><td rowspan="1" colspan="1">2–5(–9) conidia</td><td rowspan="1" colspan="1">18–295 × 8–63</td><td rowspan="1" colspan="1">1–14</td><td rowspan="1" colspan="1">up to 10</td><td rowspan="1" colspan="1">80–159 × 5–9</td><td rowspan="1" colspan="1">(<xref ref-type="bibr" rid="B57">Nishikawa and Nakashima 2020</xref>)</td></tr><tr><td rowspan="1" colspan="1"><italic><tp:taxon-name><tp:taxon-name-part taxon-name-part-type="genus" reg="Alternaria">A.</tp:taxon-name-part><tp:taxon-name-part taxon-name-part-type="species" reg="citri">citri</tp:taxon-name-part></tp:taxon-name></italic> (ex-epitype, <abbrev xmlns:xlink="http://www.w3.org/1999/xlink" content-type="institution" xlink:title="Culture collection of the Westerdijk Fungal Biodiversity Institute, Utrecht, The Netherlands" id="ABBRID0E5ZDM" xlink:type="simple">CBS</abbrev> 107.27)</td><td rowspan="1" colspan="1">np</td><td rowspan="1" colspan="1">np</td><td rowspan="1" colspan="1">3–6 conidia</td><td rowspan="1" colspan="1">10–22 × 8–15 (in early stages) 25–40 × 15–25 (Mature)</td><td rowspan="1" colspan="1">(3–)4–6</td><td rowspan="1" colspan="1">one or more</td><td rowspan="1" colspan="1">np</td><td rowspan="1" colspan="1">(<xref ref-type="bibr" rid="B59">Pierce 1902</xref>)</td></tr><tr><td rowspan="1" colspan="1"><italic><tp:taxon-name><tp:taxon-name-part taxon-name-part-type="genus" reg="Alternaria">A.</tp:taxon-name-part><tp:taxon-name-part taxon-name-part-type="species" reg="citriarbusti">citriarbusti</tp:taxon-name-part></tp:taxon-name></italic> (ex-type, <abbrev xmlns:xlink="http://www.w3.org/1999/xlink" content-type="institution" xlink:title="Culture collection of the Westerdijk Fungal Biodiversity Institute, Utrecht, The Netherlands" id="ABBRID0EQ2DM" xlink:type="simple">CBS</abbrev> 102598)</td><td rowspan="1" colspan="1">200 × 5</td><td rowspan="1" colspan="1">np</td><td rowspan="1" colspan="1">5–8 conidia</td><td rowspan="1" colspan="1">30–60 × 8–12</td><td rowspan="1" colspan="1">6–11</td><td rowspan="1" colspan="1">0–1</td><td rowspan="1" colspan="1">beakless secondary conidiophores single cell 3–5 × 4 elongate but not filiform extension up to 25–35 × 2–3</td><td rowspan="1" colspan="1">(<xref ref-type="bibr" rid="B78">Simmons 1999</xref>)</td></tr><tr><td rowspan="1" colspan="1">
                      <bold><italic><tp:taxon-name><tp:taxon-name-part taxon-name-part-type="genus" reg="Alternaria">A.</tp:taxon-name-part><tp:taxon-name-part taxon-name-part-type="species" reg="cunninghamiicola">cunninghamiicola</tp:taxon-name-part></tp:taxon-name></italic> (DSQ3-2)</bold>
                    </td><td rowspan="1" colspan="1">
                      <bold>25.3–68.4 × 3.3–4.2</bold>
                    </td><td rowspan="1" colspan="1">
                      <bold>7.3–14.0 × 3.0–4.1</bold>
                    </td><td rowspan="1" colspan="1">
                      <bold>3–5 conidia</bold>
                    </td><td rowspan="1" colspan="1">
                      <bold>18.1–35.4 × 10.4–15.5</bold>
                    </td><td rowspan="1" colspan="1">
                      <bold>1–6</bold>
                    </td><td rowspan="1" colspan="1">
                      <bold>0–5</bold>
                    </td><td rowspan="1" colspan="1">
                      <bold>beakless secondary conidiophores (false beaks) 5.2–22.5 × 3.2–4.2</bold>
                    </td><td rowspan="1" colspan="1">
                      <bold>this study</bold>
                    </td></tr><tr><td rowspan="1" colspan="1">
                      <bold><italic><tp:taxon-name><tp:taxon-name-part taxon-name-part-type="genus" reg="Alternaria">A.</tp:taxon-name-part><tp:taxon-name-part taxon-name-part-type="species" reg="dongshanqiaoensis">dongshanqiaoensis</tp:taxon-name-part></tp:taxon-name></italic> (DSQ2-2)</bold>
                    </td><td rowspan="1" colspan="1">
                      <bold>16.4–60.2 × 3.2–4.6</bold>
                    </td><td rowspan="1" colspan="1">
                      <bold>5.2–13.7 × 3.5–4.6</bold>
                    </td><td rowspan="1" colspan="1">
                      <bold>5–9 conidia</bold>
                    </td><td rowspan="1" colspan="1">
                      <bold>21.1–32.9 × 11.4–16.8</bold>
                    </td><td rowspan="1" colspan="1">
                      <bold>1–4</bold>
                    </td><td rowspan="1" colspan="1">
                      <bold>1–4</bold>
                    </td><td rowspan="1" colspan="1">
                      <bold>beakless, secondary conidiophores (false beaks) 2.2–9.4 × 2.8–4.0</bold>
                    </td><td rowspan="1" colspan="1">
                      <bold>this study</bold>
                    </td></tr><tr><td rowspan="1" colspan="1">
                      <bold><italic><tp:taxon-name><tp:taxon-name-part taxon-name-part-type="genus" reg="Alternaria">A.</tp:taxon-name-part><tp:taxon-name-part taxon-name-part-type="species" reg="hunanensis">hunanensis</tp:taxon-name-part></tp:taxon-name></italic> (HN43-10-2)</bold>
                    </td><td rowspan="1" colspan="1">
                      <bold>18.4–41.8 × 3.7–4.7</bold>
                    </td><td rowspan="1" colspan="1">
                      <bold>4.6–9.5 × 3.0–4.5</bold>
                    </td><td rowspan="1" colspan="1">
                      <bold>3–7 conidia; one secondary chain of 1–2 conidia.</bold>
                    </td><td rowspan="1" colspan="1">
                      <bold>16.7–28.8 × 8.2–12.6</bold>
                    </td><td rowspan="1" colspan="1">
                      <bold>1–4</bold>
                    </td><td rowspan="1" colspan="1">
                      <bold>0–2</bold>
                    </td><td rowspan="1" colspan="1">
                      <bold>beakless, secondary conidiophores (false beaks) 2.9–21.7 × 2.8–4.3</bold>
                    </td><td rowspan="1" colspan="1">
                      <bold>this study</bold>
                    </td></tr><tr><td rowspan="1" colspan="1"><italic><tp:taxon-name><tp:taxon-name-part taxon-name-part-type="genus" reg="Alternaria">A.</tp:taxon-name-part><tp:taxon-name-part taxon-name-part-type="species" reg="kikuchiana">kikuchiana</tp:taxon-name-part></tp:taxon-name></italic> (ex-holotype, <abbrev xmlns:xlink="http://www.w3.org/1999/xlink" content-type="institution" xlink:title="Culture collection of the Westerdijk Fungal Biodiversity Institute, Utrecht, The Netherlands" id="ABBRID0ELDEM" xlink:type="simple">CBS</abbrev> 107.53)</td><td rowspan="1" colspan="1">np</td><td rowspan="1" colspan="1">np</td><td rowspan="1" colspan="1">6–9 conidia</td><td rowspan="1" colspan="1">10–70 × 6–22</td><td rowspan="1" colspan="1">1–3</td><td rowspan="1" colspan="1">1–10</td><td rowspan="1" colspan="1">np</td><td rowspan="1" colspan="1">(<xref ref-type="bibr" rid="B56">Nishikawa and Nakashima 2019</xref>)</td></tr><tr><td rowspan="1" colspan="1">
                      <bold><italic><tp:taxon-name><tp:taxon-name-part taxon-name-part-type="genus" reg="Alternaria">A.</tp:taxon-name-part><tp:taxon-name-part taxon-name-part-type="species" reg="kunyuensis">kunyuensis</tp:taxon-name-part></tp:taxon-name></italic> (XXG21)</bold>
                    </td><td rowspan="1" colspan="1">
                      <bold>21.4–53.5 × 3.3–4.0</bold>
                    </td><td rowspan="1" colspan="1">
                      <bold>5.2–11.1 × 3.2–4.2</bold>
                    </td><td rowspan="1" colspan="1">
                      <bold>3–8 conidia; one secondary chain of 2–4 conidia.</bold>
                    </td><td rowspan="1" colspan="1">
                      <bold>20.5–29.8 × 9.4–13.5</bold>
                    </td><td rowspan="1" colspan="1">
                      <bold>1–5</bold>
                    </td><td rowspan="1" colspan="1">
                      <bold>0–3</bold>
                    </td><td rowspan="1" colspan="1">
                      <bold>beakless, secondary conidiophores (false beaks) 2.9–20.0 × 2.8–3.9</bold>
                    </td><td rowspan="1" colspan="1">
                      <bold>this study</bold>
                    </td></tr><tr><td rowspan="1" colspan="1"><italic><tp:taxon-name><tp:taxon-name-part taxon-name-part-type="genus" reg="Alternaria">A.</tp:taxon-name-part><tp:taxon-name-part taxon-name-part-type="species" reg="lini">lini</tp:taxon-name-part></tp:taxon-name></italic> (ex-type, <abbrev xmlns:xlink="http://www.w3.org/1999/xlink" content-type="institution" xlink:title="Culture collection of the Westerdijk Fungal Biodiversity Institute, Utrecht, The Netherlands" id="ABBRID0EAHEM" xlink:type="simple">CBS</abbrev> 106.34)</td><td rowspan="1" colspan="1">26–80 × 3–7</td><td rowspan="1" colspan="1">np</td><td rowspan="1" colspan="1">np</td><td rowspan="1" colspan="1">42–60 × 3–7</td><td rowspan="1" colspan="1">2–7</td><td rowspan="1" colspan="1">1–4</td><td rowspan="1" colspan="1">beakless</td><td rowspan="1" colspan="1">(<xref ref-type="bibr" rid="B18">Dey 1933</xref>)</td></tr><tr><td rowspan="1" colspan="1">
                      <bold>
                        <italic>
                          <tp:taxon-name><tp:taxon-name-part taxon-name-part-type="genus" reg="Alternaria">A.</tp:taxon-name-part><tp:taxon-name-part taxon-name-part-type="species" reg="longqiaoensis">longqiaoensis</tp:taxon-name-part></tp:taxon-name>
                        </italic>
                      </bold>
                    </td><td rowspan="1" colspan="1">
                      <bold>19.6–51.0 × 3.3–4.2</bold>
                    </td><td rowspan="1" colspan="1">
                      <bold>4.3–9.6 × 2.9–4.5</bold>
                    </td><td rowspan="1" colspan="1">
                      <bold>4–8 conidia; 1 to 3 secondary chains of 3–4</bold>
                    </td><td rowspan="1" colspan="1">
                      <bold>16.0–28.2 × 7.0–12.6</bold>
                    </td><td rowspan="1" colspan="1">
                      <bold>1–5</bold>
                    </td><td rowspan="1" colspan="1">
                      <bold>0–2</bold>
                    </td><td rowspan="1" colspan="1">
                      <bold>beakless, secondary conidiophores (false beaks) 3.3–11.6 × 2.9–3.9</bold>
                    </td><td rowspan="1" colspan="1">
                      <bold>this study</bold>
                    </td></tr><tr><td rowspan="1" colspan="1"><italic><tp:taxon-name><tp:taxon-name-part taxon-name-part-type="genus" reg="Alternaria">A.</tp:taxon-name-part><tp:taxon-name-part taxon-name-part-type="species" reg="platycodonis">platycodonis</tp:taxon-name-part></tp:taxon-name></italic> (ex-type, <abbrev xmlns:xlink="http://www.w3.org/1999/xlink" content-type="institution" xlink:title="Culture collection of the Westerdijk Fungal Biodiversity Institute, Utrecht, The Netherlands" id="ABBRID0EVKEM" xlink:type="simple">CBS</abbrev> 121348)</td><td rowspan="1" colspan="1">np</td><td rowspan="1" colspan="1">np</td><td rowspan="1" colspan="1">8–10 conidia</td><td rowspan="1" colspan="1">25–45 × 8–12</td><td rowspan="1" colspan="1">4–7</td><td rowspan="1" colspan="1">0</td><td rowspan="1" colspan="1">beaklesssecondary conidiophore single hyaline cell 3–4 × 3–5 well-differentiated up to 20 × 3–4</td><td rowspan="1" colspan="1">(<xref ref-type="bibr" rid="B99">Zhang 2003</xref>)</td></tr><tr><td rowspan="1" colspan="1"><italic><tp:taxon-name><tp:taxon-name-part taxon-name-part-type="genus" reg="Alternaria">A.</tp:taxon-name-part><tp:taxon-name-part taxon-name-part-type="species" reg="rhadina">rhadina</tp:taxon-name-part></tp:taxon-name></italic> (ex-type, <abbrev xmlns:xlink="http://www.w3.org/1999/xlink" content-type="institution" xlink:title="Culture collection of the Westerdijk Fungal Biodiversity Institute, Utrecht, The Netherlands" id="ABBRID0EHMEM" xlink:type="simple">CBS</abbrev> 595.93)</td><td rowspan="1" colspan="1">60–110 × 3–4</td><td rowspan="1" colspan="1">np</td><td rowspan="1" colspan="1">9–15 conidia 35–45 × 8–9 (narrow ovoid)</td><td rowspan="1" colspan="1">4–7</td><td rowspan="1" colspan="1">1</td><td rowspan="1" colspan="1">20–45 (tapered beak)</td><td rowspan="1" colspan="1"/><td rowspan="1" colspan="1"/></tr><tr><td rowspan="1" colspan="1"><italic><tp:taxon-name><tp:taxon-name-part taxon-name-part-type="genus" reg="Alternaria">A.</tp:taxon-name-part><tp:taxon-name-part taxon-name-part-type="species" reg="seleniiphila">seleniiphila</tp:taxon-name-part></tp:taxon-name></italic> (ex-type, <abbrev xmlns:xlink="http://www.w3.org/1999/xlink" content-type="institution" xlink:title="Culture collection of the Westerdijk Fungal Biodiversity Institute, Utrecht, The Netherlands" id="ABBRID0EUNEM" xlink:type="simple">CBS</abbrev> 127671)</td><td rowspan="1" colspan="1">80–250 × 4–5</td><td rowspan="1" colspan="1">np</td><td rowspan="1" colspan="1">3–6 conidia</td><td rowspan="1" colspan="1">20–40 × 8–12</td><td rowspan="1" colspan="1">1–7</td><td rowspan="1" colspan="1">0–1</td><td rowspan="1" colspan="1">beakless secondary conidiophores (false beaks) 3–30 × 3</td><td rowspan="1" colspan="1">(<xref ref-type="bibr" rid="B88">Wangeline and Reeves 2007</xref>)</td></tr><tr><td rowspan="1" colspan="1">
                      <bold><italic><tp:taxon-name><tp:taxon-name-part taxon-name-part-type="genus" reg="Alternaria">A.</tp:taxon-name-part><tp:taxon-name-part taxon-name-part-type="species" reg="shandongensis">shandongensis</tp:taxon-name-part></tp:taxon-name></italic> (SDHG12)</bold>
                    </td><td rowspan="1" colspan="1">
                      <bold>23.6–51.1 × 3.4–4.3</bold>
                    </td><td rowspan="1" colspan="1">
                      <bold>4.8–9.6 × 3.2–4.3</bold>
                    </td><td rowspan="1" colspan="1">
                      <bold>9–13 conidia</bold>
                    </td><td rowspan="1" colspan="1">
                      <bold>20.1–31.2 × 9.3–14.1</bold>
                    </td><td rowspan="1" colspan="1">
                      <bold>2–7</bold>
                    </td><td rowspan="1" colspan="1">
                      <bold>0–3</bold>
                    </td><td rowspan="1" colspan="1">
                      <bold>beakless, secondary conidiophores (false beaks) 2.7–10.3 × 2.3–3.1</bold>
                    </td><td rowspan="1" colspan="1">
                      <bold>this study</bold>
                    </td></tr><tr><td rowspan="1" colspan="1"><italic><tp:taxon-name><tp:taxon-name-part taxon-name-part-type="genus" reg="Alternaria">A.</tp:taxon-name-part><tp:taxon-name-part taxon-name-part-type="species" reg="tenuissima">tenuissima</tp:taxon-name-part></tp:taxon-name></italic> (ex-epitype, <abbrev xmlns:xlink="http://www.w3.org/1999/xlink" content-type="institution" xlink:title="Culture collection of the Westerdijk Fungal Biodiversity Institute, Utrecht, The Netherlands" id="ABBRID0EJREM" xlink:type="simple">CBS</abbrev> 620.83)</td><td rowspan="1" colspan="1">np</td><td rowspan="1" colspan="1">np</td><td rowspan="1" colspan="1">6–10 conidia</td><td rowspan="1" colspan="1">32–45 × 11–13 (only transverse septa) 32–45 × 14–18 (ovoid muriformly septate)</td><td rowspan="1" colspan="1">np</td><td rowspan="1" colspan="1">np</td><td rowspan="1" colspan="1">narrow-taper beak is near 64(–72)</td><td rowspan="1" colspan="1">(<xref ref-type="bibr" rid="B91">Wiltshire 1933</xref>)</td></tr><tr><td rowspan="2" colspan="1"><italic><tp:taxon-name><tp:taxon-name-part taxon-name-part-type="genus" reg="Alternaria">A.</tp:taxon-name-part><tp:taxon-name-part taxon-name-part-type="species" reg="tomaticola">tomaticola</tp:taxon-name-part></tp:taxon-name></italic> (ex-epitype, <abbrev xmlns:xlink="http://www.w3.org/1999/xlink" content-type="institution" xlink:title="Culture collection of the Westerdijk Fungal Biodiversity Institute, Utrecht, The Netherlands" id="ABBRID0E2SEM" xlink:type="simple">CBS</abbrev> 118814)</td><td rowspan="2" colspan="1">50–80 × 3–5</td><td rowspan="2" colspan="1">np</td><td rowspan="2" colspan="1">10–15 conidia</td><td rowspan="1" colspan="1">30–40 × 9–12 (larger conidia)</td><td rowspan="1" colspan="1">6–7 (larger)</td><td rowspan="1" colspan="1">1–2 (larger)</td><td rowspan="2" colspan="1">beakless secondary conidiophores 15–50</td><td rowspan="2" colspan="1">(<xref ref-type="bibr" rid="B79">Simmons 2007</xref>)</td></tr><tr><td rowspan="1" colspan="1">12–25 × 7–13 (smaller conidia)</td><td rowspan="1" colspan="1">1–4 (smaller)</td><td rowspan="1" colspan="1">0–1 (smaller)</td></tr><tr><td rowspan="1" colspan="1"><italic><tp:taxon-name><tp:taxon-name-part taxon-name-part-type="genus" reg="Alternaria">A.</tp:taxon-name-part><tp:taxon-name-part taxon-name-part-type="species" reg="vaccinii">vaccinii</tp:taxon-name-part></tp:taxon-name></italic> (ex-epitype, <abbrev xmlns:xlink="http://www.w3.org/1999/xlink" content-type="institution" xlink:title="Culture collection of the Westerdijk Fungal Biodiversity Institute, Utrecht, The Netherlands" id="ABBRID0EXUEM" xlink:type="simple">CBS</abbrev> 118818)</td><td rowspan="1" colspan="1">100–200 × 3–4</td><td rowspan="1" colspan="1">np</td><td rowspan="1" colspan="1">8–10 conidia</td><td rowspan="1" colspan="1">15–50 × 7–9</td><td rowspan="1" colspan="1">1–8</td><td rowspan="1" colspan="1">np</td><td rowspan="1" colspan="1">beakless secondary conidiophores 65–150 × 3–4</td><td rowspan="1" colspan="1">(<xref ref-type="bibr" rid="B79">Simmons 2007</xref>)</td></tr><tr><td rowspan="1" colspan="1">
                      <bold><italic><tp:taxon-name><tp:taxon-name-part taxon-name-part-type="genus" reg="Alternaria">A.</tp:taxon-name-part><tp:taxon-name-part taxon-name-part-type="species" reg="xinyangensis">xinyangensis</tp:taxon-name-part></tp:taxon-name></italic> (ZLS1)</bold>
                    </td><td rowspan="1" colspan="1">
                      <bold>15.3–54.9 × 3.7–4.8</bold>
                    </td><td rowspan="1" colspan="1">
                      <bold>5.3–9.6 × 3.3–4.9</bold>
                    </td><td rowspan="1" colspan="1">
                      <bold>2–7 conidia</bold>
                    </td><td rowspan="1" colspan="1">
                      <bold>19.9–31.8 × 8.6–12.9</bold>
                    </td><td rowspan="1" colspan="1">
                      <bold>1–6</bold>
                    </td><td rowspan="1" colspan="1">
                      <bold>1–5</bold>
                    </td><td rowspan="1" colspan="1">
                      <bold>beakless, secondary conidiophores (false beaks) 5.3–16.0 × 2.8–4.1</bold>
                    </td><td rowspan="1" colspan="1">
                      <bold>this study</bold>
                    </td></tr><tr><td rowspan="1" colspan="1"><italic><tp:taxon-name><tp:taxon-name-part taxon-name-part-type="genus" reg="Alternaria">A.</tp:taxon-name-part><tp:taxon-name-part taxon-name-part-type="species" reg="yali-inficiens">yali-inficiens</tp:taxon-name-part></tp:taxon-name></italic> (ex-type, <abbrev xmlns:xlink="http://www.w3.org/1999/xlink" content-type="institution" xlink:title="Culture collection of the Westerdijk Fungal Biodiversity Institute, Utrecht, The Netherlands" id="ABBRID0EMYEM" xlink:type="simple">CBS</abbrev> 121547)</td><td rowspan="1" colspan="1">80–120 × 4–5</td><td rowspan="1" colspan="1">np</td><td rowspan="1" colspan="1">8–18 conidia</td><td rowspan="1" colspan="1">20–30 × 10–12</td><td rowspan="1" colspan="1">3–4</td><td rowspan="1" colspan="1">1–2</td><td rowspan="1" colspan="1">np</td><td rowspan="1" colspan="1">(<xref ref-type="bibr" rid="B67">Roberts 2005</xref>)</td></tr></tbody></table><table-wrap-foot><fn><p>a New species in this study are printed in bold. bcde Dimensions of conidiophores, Conidiogenous cells, conidia, and beaks (μm, mean ± SD for length × width). np: no product.</p></fn></table-wrap-foot></table-wrap></tp:treatment-sec><ref-list><ref id="B100"><mixed-citation xmlns:xlink="http://www.w3.org/1999/xlink" xlink:type="simple"><person-group><name name-style="western"><surname>Zhang</surname><given-names>TY</given-names></name><name name-style="western"><surname>Zhang</surname><given-names>JZ</given-names></name><name name-style="western"><surname>Chen</surname><given-names>WQ</given-names></name><name name-style="western"><surname>Ma</surname><given-names>XL</given-names></name><name name-style="western"><surname>Gao</surname><given-names>MX</given-names></name></person-group> (<year>1999</year>) <article-title>Taxonomic studies of <italic><tp:taxon-name><tp:taxon-name-part taxon-name-part-type="genus">Alternaria</tp:taxon-name-part></tp:taxon-name></italic> from China. VII. New taxa on <tp:taxon-name><tp:taxon-name-part taxon-name-part-type="family">Fagaceae</tp:taxon-name-part></tp:taxon-name>, <tp:taxon-name><tp:taxon-name-part taxon-name-part-type="family">Magnoliaceae</tp:taxon-name-part></tp:taxon-name>, <tp:taxon-name><tp:taxon-name-part taxon-name-part-type="family">Meliaceae</tp:taxon-name-part></tp:taxon-name>, and <tp:taxon-name><tp:taxon-name-part taxon-name-part-type="family">Moraceae</tp:taxon-name-part></tp:taxon-name>.</article-title><source>Mycotaxon</source><volume>72</volume>: <fpage>433</fpage>–<lpage>442</lpage>. <ext-link xlink:href="10.13346/j.mycosystema.1999.02.002" ext-link-type="doi" xlink:type="simple">https://doi.org/10.13346/j.mycosystema.1999.02.002</ext-link></mixed-citation></ref><ref id="B57"><mixed-citation xmlns:xlink="http://www.w3.org/1999/xlink" xlink:type="simple"><person-group><name name-style="western"><surname>Nishikawa</surname><given-names>J</given-names></name><name name-style="western"><surname>Nakashima</surname><given-names>C</given-names></name></person-group> (<year>2020</year>) <article-title>Japanese species of <italic><tp:taxon-name><tp:taxon-name-part taxon-name-part-type="genus">Alternaria</tp:taxon-name-part></tp:taxon-name></italic> and their species boundaries based on host range.</article-title><source>Fungal Systematics and Evolution</source><volume>5</volume>(<issue>1</issue>): <fpage>197</fpage>–<lpage>281</lpage>. <ext-link xlink:href="10.3114/fuse.2020.05.13" ext-link-type="doi" xlink:type="simple">https://doi.org/10.3114/fuse.2020.05.13</ext-link></mixed-citation></ref><ref id="B59"><mixed-citation xmlns:xlink="http://www.w3.org/1999/xlink" xlink:type="simple"><person-group><name name-style="western"><surname>Pierce</surname><given-names>NB</given-names></name></person-group> (<year>1902</year>) <article-title>Black rot of oranges. Botanical Gazette (Chicago, Ill.</article-title><source>)</source><volume>33</volume>(<issue>3</issue>): <fpage>234</fpage>–<lpage>235</lpage>. <ext-link xlink:href="10.1086/328217" ext-link-type="doi" xlink:type="simple">https://doi.org/10.1086/328217</ext-link></mixed-citation></ref><ref id="B78"><mixed-citation xmlns:xlink="http://www.w3.org/1999/xlink" xlink:type="simple"><person-group><name name-style="western"><surname>Simmons</surname><given-names>EG</given-names></name></person-group> (<year>1999</year>) <article-title><italic><tp:taxon-name><tp:taxon-name-part taxon-name-part-type="genus">Alternaria</tp:taxon-name-part></tp:taxon-name></italic> themes and variations (226–235): Classification of citrus pathogens.</article-title><source>Mycotaxon</source><volume>70</volume>: <fpage>263</fpage>–<lpage>323</lpage>. <ext-link xlink:href="10.1046/j.1439-0507.1999.00531.x" ext-link-type="doi" xlink:type="simple">https://doi.org/10.1046/j.1439-0507.1999.00531.x</ext-link></mixed-citation></ref><ref id="B56"><mixed-citation xmlns:xlink="http://www.w3.org/1999/xlink" xlink:type="simple"><person-group><name name-style="western"><surname>Nishikawa</surname><given-names>J</given-names></name><name name-style="western"><surname>Nakashima</surname><given-names>C</given-names></name></person-group> (<year>2019</year>) <article-title>Morphological and molecular characterization of the strawberry black leaf spot pathogen referred to as the strawberry pathotype of <italic><tp:taxon-name><tp:taxon-name-part taxon-name-part-type="genus">Alternaria</tp:taxon-name-part><tp:taxon-name-part taxon-name-part-type="species">alternata</tp:taxon-name-part></tp:taxon-name></italic>.</article-title><source>Mycoscience</source><volume>60</volume>(<issue>1</issue>): <fpage>1</fpage>–<lpage>9</lpage>. <ext-link xlink:href="10.1016/j.myc.2018.05.003" ext-link-type="doi" xlink:type="simple">https://doi.org/10.1016/j.myc.2018.05.003</ext-link></mixed-citation></ref><ref id="B18"><mixed-citation xmlns:xlink="http://www.w3.org/1999/xlink" xlink:type="simple"><person-group><name name-style="western"><surname>Dey</surname><given-names>PK</given-names></name></person-group> (<year>1933</year>) <article-title>An <italic><tp:taxon-name><tp:taxon-name-part taxon-name-part-type="genus">Alternaria</tp:taxon-name-part></tp:taxon-name></italic> blight of the linseed plant.</article-title><source>Indian Journal of Agricultural Sciences</source><volume>3</volume>: <fpage>881</fpage>–<lpage>896</lpage>.</mixed-citation></ref><ref id="B99"><mixed-citation xmlns:xlink="http://www.w3.org/1999/xlink" xlink:type="simple"><person-group><name name-style="western"><surname>Zhang</surname><given-names>TY</given-names></name></person-group> (<year>2003</year>) <italic><tp:taxon-name><tp:taxon-name-part taxon-name-part-type="genus">Alternaria</tp:taxon-name-part></tp:taxon-name></italic>. Flora Fungorum Sinicorum.</mixed-citation></ref><ref id="B88"><mixed-citation xmlns:xlink="http://www.w3.org/1999/xlink" xlink:type="simple"><person-group><name name-style="western"><surname>Wangeline</surname><given-names>AL</given-names></name><name name-style="western"><surname>Reeves</surname><given-names>FB</given-names></name></person-group> (<year>2007</year>) <article-title>Two new <italic><tp:taxon-name><tp:taxon-name-part taxon-name-part-type="genus">Alternaria</tp:taxon-name-part></tp:taxon-name></italic> species from selenium-rich habitats in the Rocky Mountain Front Range.</article-title><source>Mycotaxon</source><volume>99</volume>: <fpage>83</fpage>–<lpage>89</lpage>.</mixed-citation></ref><ref id="B91"><mixed-citation xmlns:xlink="http://www.w3.org/1999/xlink" xlink:type="simple"><person-group><name name-style="western"><surname>Wiltshire</surname><given-names>SP</given-names></name></person-group> (<year>1933</year>) <article-title>The foundation species of <italic><tp:taxon-name><tp:taxon-name-part taxon-name-part-type="genus">Alternaria</tp:taxon-name-part></tp:taxon-name></italic> and <italic><tp:taxon-name><tp:taxon-name-part taxon-name-part-type="genus">Macrosporium</tp:taxon-name-part></tp:taxon-name></italic>.</article-title><source>Transactions of the British Mycological Society</source><volume>18</volume>(<issue>2</issue>): <fpage>135</fpage>–<lpage>160</lpage>. <ext-link xlink:href="10.1016/S0007-1536(33)80003-9" ext-link-type="doi" xlink:type="simple">https://doi.org/10.1016/S0007-1536(33)80003-9</ext-link></mixed-citation></ref><ref id="B79"><mixed-citation xmlns:xlink="http://www.w3.org/1999/xlink" xlink:type="simple"><person-group><name name-style="western"><surname>Simmons</surname><given-names>EG</given-names></name></person-group> (<year>2007</year>) <italic><tp:taxon-name><tp:taxon-name-part taxon-name-part-type="genus">Alternaria</tp:taxon-name-part></tp:taxon-name></italic>: An Identification Manual. CBS Biodiversity Series, 775 pp.</mixed-citation></ref><ref id="B67"><mixed-citation xmlns:xlink="http://www.w3.org/1999/xlink" xlink:type="simple"><person-group><name name-style="western"><surname>Roberts</surname><given-names>RG</given-names></name></person-group> (<year>2005</year>) <article-title><italic><tp:taxon-name><tp:taxon-name-part taxon-name-part-type="genus">Alternaria</tp:taxon-name-part><tp:taxon-name-part taxon-name-part-type="species">yaliinficiens</tp:taxon-name-part></tp:taxon-name></italic> sp. nov. on Ya Li pear fruit: From interception to identification.</article-title><source>Plant Disease</source><volume>89</volume>(<issue>2</issue>): <fpage>134</fpage>–<lpage>145</lpage>. <ext-link xlink:href="10.1094/PD-89-0134" ext-link-type="doi" xlink:type="simple">https://doi.org/10.1094/PD-89-0134</ext-link></mixed-citation></ref></ref-list></tp:taxon-treatment>
