# Supplementary material for: ﻿Seven new species of Alternaria (Pleosporales, Pleosporaceae) associated with Chinese fir, based on morphological and molecular evidence
Source: MycoKeys. 2024 Jan 5;101:1–44. doi: 10.3897/mycokeys.101.115370 (PMC10787357; doi:10.3897/mycokeys.101.115370)
Supplement: XML Treatment for Alternaria shandongensis [file mycokeys.101.115370-treatment6.xml]

<!DOCTYPE tp:taxon-treatment
  PUBLIC "-//TaxonX//DTD Taxonomic Treatment Publishing DTD v0 20100105//EN" "tax-treatment-NSO.dtd">
<tp:taxon-treatment xmlns:tp="http://www.plazi.org/taxpub"><tp:treatment-meta><kwd-group><label>Taxon classification</label><kwd>
                <named-content content-type="kingdom">Fungi</named-content>
              </kwd><kwd>
                <named-content content-type="order">Pleosporales</named-content>
              </kwd><kwd>
                <named-content content-type="family">Pleosporaceae</named-content>
              </kwd></kwd-group><mixed-citation publication-type="journal"><person-group><name><surname>He</surname><given-names>Jiao</given-names></name><name><surname>Li</surname><given-names>De-Wei</given-names></name><name><surname>Cui</surname><given-names>Wen-Li</given-names></name><name><surname>Huang</surname><given-names>Lin</given-names></name></person-group><article-title>﻿Seven new species of <italic><tp:taxon-name><tp:taxon-name-part taxon-name-part-type="genus" reg="Alternaria">Alternaria</tp:taxon-name-part></tp:taxon-name></italic> (<tp:taxon-name><tp:taxon-name-part taxon-name-part-type="order">Pleosporales</tp:taxon-name-part></tp:taxon-name>, <tp:taxon-name><tp:taxon-name-part taxon-name-part-type="family">Pleosporaceae</tp:taxon-name-part></tp:taxon-name>) associated with Chinese fir, based on morphological and molecular evidence</article-title><source>MycoKeys</source><day>05</day><month>01</month><year>2024</year><volume>101</volume><fpage>1</fpage><lpage>44</lpage><pub-id pub-id-type="doi">10.3897/mycokeys.101.115370</pub-id></mixed-citation></tp:treatment-meta><tp:nomenclature><label>﻿</label><tp:taxon-name>
              <object-id xmlns:xlink="http://www.w3.org/1999/xlink" content-type="arpha" xlink:type="simple">6214D26A-5725-5321-9BB3-C5AA4938E345</object-id>
              <tp:taxon-name-part taxon-name-part-type="genus" reg="Alternaria">Alternaria</tp:taxon-name-part>
              <tp:taxon-name-part taxon-name-part-type="species" reg="shandongensis">shandongensis</tp:taxon-name-part>
              <object-id xmlns:xlink="http://www.w3.org/1999/xlink" xlink:type="simple">Index Fungorum: IF901041</object-id>
            </tp:taxon-name><tp:taxon-authority>Lin Huang, Jiao He &amp; D.W. Li</tp:taxon-authority><tp:taxon-status xmlns:xlink="http://www.w3.org/1999/xlink" xlink:type="simple">sp. nov.</tp:taxon-status><xref ref-type="fig" rid="F8">Fig. 8</xref></tp:nomenclature><tp:treatment-sec sec-type="Holotype" id="SECID0ETXHM"><title>Holotype.</title><p>China, Shandong Province, Yantai City, Penglai District, Hougou village, <named-content xmlns:xlink="http://www.w3.org/1999/xlink" content-type="dwc:verbatimCoordinates" xlink:type="simple"><named-content content-type="geo-json" specific-use="{&#34;type&#34;:&#34;Point&#34;,&#34;coordinates&#34;:[120.780000,37.458889]}" id="NCID0E3XHM" xlink:type="simple">37°27'32"N, 120°46'48"E</named-content></named-content>, isolated from leaf spots of <italic><tp:taxon-name><tp:taxon-name-part taxon-name-part-type="genus" reg="Cunninghamia">Cunninghamia</tp:taxon-name-part><tp:taxon-name-part taxon-name-part-type="species" reg="lanceolata">lanceolata</tp:taxon-name-part></tp:taxon-name></italic>, May 2017, Wen-Li Cui, (holotype: <named-content xmlns:xlink="http://www.w3.org/1999/xlink" content-type="dwc:institutional_code" xlink:title="China Forestry Culture Collection Center" xlink:href="http://grbio.org/institution/chinese-academy-forestry" xlink:type="simple">CFCC</named-content> 59354). Holotype specimen is a living specimen being maintained via lyophilisation at the China Forestry Culture Collection Center (<named-content xmlns:xlink="http://www.w3.org/1999/xlink" content-type="dwc:institutional_code" xlink:title="China Forestry Culture Collection Center" xlink:href="http://grbio.org/institution/chinese-academy-forestry" xlink:type="simple">CFCC</named-content>). Ex-type (SDHG12) is maintained at the Forest Pathology Laboratory, Nanjing Forestry University.</p></tp:treatment-sec><tp:treatment-sec sec-type="etymology" id="SECID0EUYHM"><title>Etymology.</title><p>Epithet is after Shandong Province where the type specimen was collected.</p></tp:treatment-sec><tp:treatment-sec sec-type="distribution" id="SECID0EZYHM"><title>Host/distribution.</title><p>From <italic><tp:taxon-name><tp:taxon-name-part taxon-name-part-type="genus" reg="Cunninghamia">C.</tp:taxon-name-part><tp:taxon-name-part taxon-name-part-type="species" reg="lanceolata">lanceolata</tp:taxon-name-part></tp:taxon-name></italic> in Hougou village, Penglai District, Yantai City, Shandong Province, China.</p></tp:treatment-sec><tp:treatment-sec sec-type="description" id="SECID0EKZHM"><title>Description.</title><p>Mycelium superﬁcial on the <abbrev xmlns:xlink="http://www.w3.org/1999/xlink" xlink:title="potato carrot agar" id="ABBRID0EQZHM" xlink:type="simple">PCA</abbrev> medium, composed of septate, branched, smooth, thin-walled, pale brown hyphae. Conidiophores solitary, emerging from aerial or creeping hyphae, straight or geniculate, simple or branched, with one or several apical conidiogenous loci, 1–5 septate, variable in length, (16.8–)23.6–51.1(–68.8) × (3.0–)3.4–4.3(–5.0) μm, (mean ± SD = 37.3 ± 13.8 × 3.8 ± 0.4 μm, n = 35). Each conidiogenous locus bears a primary chain of 9–13 conidia; each primary chain usually has 1–3 lateral branches (secondary chains) of 1–2 conidia. Conidiogenous cells apical or subapical, cylindrical, light brown, smooth, (3.9–)4.8–9.6(–17.3) × (2.5–)3.2–4.3(–4.8) μm, (mean ± SD = 7.2 ± 2.4 × 3.7 ± 0.6 μm, n = 46), mono- or polytretic. Conidial bodies ovoid to ellipsoid, brown to dark brown, (14.8–)20.1–31.2(–51.5) × (7.5–)9.3–14.1(–17.0) μm, (mean ± SD = 25.6 ± 5.6 × 11.7 ± 2.4 μm, n = 66), with 2–7 transverse and 0–3 longitudinal septa, mostly smooth to occasionally roughened. Secondary conidia commonly produced via a short lateral secondary conidiophore. Secondary conidiophores (false beaks) at the apical end and median of conidium, short, mostly single-celled, (2.9–)2.7–10.3(–23.5) μm × (2.0–)2.3–3.1(–3.7) μm, (mean ± SD = 6.5 ± 3.9 μm × 2.7 ± 0.4 μm, n = 34). Conidial beakless mostly with a conical cell at the apex. Chlamydospores not observed.</p><fig id="F8" position="float" orientation="portrait"><object-id xmlns:xlink="http://www.w3.org/1999/xlink" content-type="doi" xlink:type="simple">10.3897/mycokeys.101.115370.figure8</object-id><object-id xmlns:xlink="http://www.w3.org/1999/xlink" content-type="arpha" xlink:type="simple">F53678E8-BD8E-5BE8-ACF2-9437853F1F2A</object-id><label>Figure 8.</label><caption><p><italic><tp:taxon-name><tp:taxon-name-part taxon-name-part-type="genus" reg="Alternaria">Alternaria</tp:taxon-name-part><tp:taxon-name-part taxon-name-part-type="species" reg="shandongensis">shandongensis</tp:taxon-name-part></tp:taxon-name></italic> (SDHG12) <bold>A</bold> colony on <abbrev xmlns:xlink="http://www.w3.org/1999/xlink" xlink:title="potato carrot agar" id="ABBRID0EJ1HM" xlink:type="simple">PCA</abbrev> after 6 days at 25 °C in the dark <bold>B–D</bold> sporulation patterns <bold>E, F</bold> conidiophores and conidiogenous cells <bold>G</bold> conidia. Scale bars: 50 μm (<bold>B, C</bold>); 10 μm (<bold>D–G</bold>).</p></caption><graphic xmlns:xlink="http://www.w3.org/1999/xlink" xlink:href="mycokeys-101-001-g008.jpg" position="float" orientation="portrait" xlink:type="simple" id="oo_962740.jpg"><uri content-type="original_file" xlink:type="simple">https://binary.pensoft.net/fig/962740</uri></graphic></fig></tp:treatment-sec><tp:treatment-sec sec-type="description" id="SECID0E31HM"><title>Culture characteristics.</title><p>Colonies on <abbrev xmlns:xlink="http://www.w3.org/1999/xlink" xlink:title="potato carrot agar" id="ABBRID0EC2HM" xlink:type="simple">PCA</abbrev> incubated at 25 °C in the dark growing at 7.6 ± 0.7 mm/d; aerial hypha sparse, dark green to black; reverse centre grey, sporulation abundant; diffusible pigment absent.</p></tp:treatment-sec><tp:treatment-sec sec-type="material" id="SECID0EG2HM"><title>Additional materials examined.</title><p>China, Shandong Province, Yantai City, Penglai District, Hougou village, <named-content xmlns:xlink="http://www.w3.org/1999/xlink" content-type="dwc:verbatimCoordinates" xlink:type="simple"><named-content content-type="geo-json" specific-use="{&#34;type&#34;:&#34;Point&#34;,&#34;coordinates&#34;:[120.780000,37.458889]}" id="NCID0EP2HM" xlink:type="simple">37°27'32"N, 120°46'48"E</named-content></named-content>, isolated from leaf spots of <italic><tp:taxon-name><tp:taxon-name-part taxon-name-part-type="genus" reg="Cunninghamia">Cunninghamia</tp:taxon-name-part><tp:taxon-name-part taxon-name-part-type="species" reg="lanceolata">lanceolata</tp:taxon-name-part></tp:taxon-name></italic>, May 2017, Wen-Li Cui, SDHG12-1, SDHG12-2, SDHG12-3, SDHG12-4; China, Fujian Province, Longyan City, Lianfeng Town, <named-content xmlns:xlink="http://www.w3.org/1999/xlink" content-type="dwc:verbatimCoordinates" xlink:type="simple"><named-content content-type="geo-json" specific-use="{&#34;type&#34;:&#34;Point&#34;,&#34;coordinates&#34;:[117.030556,25.157500]}" id="NCID0EC3HM" xlink:type="simple">25°09'27"N, 117°01'50"E</named-content></named-content>, isolated from leaf spots of <italic><tp:taxon-name><tp:taxon-name-part taxon-name-part-type="genus" reg="Cunninghamia">C.</tp:taxon-name-part><tp:taxon-name-part taxon-name-part-type="species" reg="lanceolata">lanceolata</tp:taxon-name-part></tp:taxon-name></italic>, May 2017, Wen-Li Cui, LY15.</p></tp:treatment-sec><tp:treatment-sec sec-type="notes" id="SECID0ES3HM"><title>Notes.</title><p>The isolates of <italic><tp:taxon-name><tp:taxon-name-part taxon-name-part-type="genus" reg="Alternaria">A.</tp:taxon-name-part><tp:taxon-name-part taxon-name-part-type="species" reg="shandongensis">shandongensis</tp:taxon-name-part></tp:taxon-name></italic> were phylogenetically close to <italic><tp:taxon-name><tp:taxon-name-part taxon-name-part-type="genus" reg="Alternaria">A.</tp:taxon-name-part><tp:taxon-name-part taxon-name-part-type="species" reg="kunyuensis">kunyuensis</tp:taxon-name-part></tp:taxon-name></italic> (this study, XXG21), <italic><tp:taxon-name><tp:taxon-name-part taxon-name-part-type="genus" reg="Alternaria">A.</tp:taxon-name-part><tp:taxon-name-part taxon-name-part-type="species" reg="hunanensis">hunanensis</tp:taxon-name-part></tp:taxon-name></italic> (this study, HN43-10-2), <italic><tp:taxon-name><tp:taxon-name-part taxon-name-part-type="genus" reg="Alternaria">A.</tp:taxon-name-part><tp:taxon-name-part taxon-name-part-type="species" reg="longqiaoensis">longqiaoensis</tp:taxon-name-part></tp:taxon-name></italic> (this study, HN43-14), <italic><tp:taxon-name><tp:taxon-name-part taxon-name-part-type="genus" reg="Alternaria">A.</tp:taxon-name-part><tp:taxon-name-part taxon-name-part-type="species" reg="vaccinii">vaccinii</tp:taxon-name-part></tp:taxon-name></italic> (ex-type, <abbrev xmlns:xlink="http://www.w3.org/1999/xlink" content-type="institution" xlink:title="Culture collection of the Westerdijk Fungal Biodiversity Institute, Utrecht, The Netherlands" id="ABBRID0EP5HM" xlink:type="simple">CBS</abbrev> 118818), <italic><tp:taxon-name><tp:taxon-name-part taxon-name-part-type="genus" reg="Alternaria">A.</tp:taxon-name-part><tp:taxon-name-part taxon-name-part-type="species" reg="platycodonis">platycodonis</tp:taxon-name-part></tp:taxon-name></italic> (ex-type, <abbrev xmlns:xlink="http://www.w3.org/1999/xlink" content-type="institution" xlink:title="Culture collection of the Westerdijk Fungal Biodiversity Institute, Utrecht, The Netherlands" id="ABBRID0E65HM" xlink:type="simple">CBS</abbrev> 121348), <italic><tp:taxon-name><tp:taxon-name-part taxon-name-part-type="genus" reg="Alternaria">A.</tp:taxon-name-part><tp:taxon-name-part taxon-name-part-type="species" reg="rhadina">rhadina</tp:taxon-name-part></tp:taxon-name></italic> (ex-type, <abbrev xmlns:xlink="http://www.w3.org/1999/xlink" content-type="institution" xlink:title="Culture collection of the Westerdijk Fungal Biodiversity Institute, Utrecht, The Netherlands" id="ABBRID0EP6HM" xlink:type="simple">CBS</abbrev> 595.93), <italic><tp:taxon-name><tp:taxon-name-part taxon-name-part-type="genus" reg="Alternaria">A.</tp:taxon-name-part><tp:taxon-name-part taxon-name-part-type="species" reg="citriarbusti">citriarbusti</tp:taxon-name-part></tp:taxon-name></italic> (ex-type, <abbrev xmlns:xlink="http://www.w3.org/1999/xlink" content-type="institution" xlink:title="Culture collection of the Westerdijk Fungal Biodiversity Institute, Utrecht, The Netherlands" id="ABBRID0E66HM" xlink:type="simple">CBS</abbrev> 102598) and <italic><tp:taxon-name><tp:taxon-name-part taxon-name-part-type="genus" reg="Alternaria">A.</tp:taxon-name-part><tp:taxon-name-part taxon-name-part-type="species" reg="tomaticola">tomaticola</tp:taxon-name-part></tp:taxon-name></italic> (ex-type, <abbrev xmlns:xlink="http://www.w3.org/1999/xlink" content-type="institution" xlink:title="Culture collection of the Westerdijk Fungal Biodiversity Institute, Utrecht, The Netherlands" id="ABBRID0EPAIM" xlink:type="simple">CBS</abbrev> 118814) (Fig. <xref ref-type="fig" rid="F2">2</xref>). Between <italic><tp:taxon-name><tp:taxon-name-part taxon-name-part-type="genus" reg="Alternaria">A.</tp:taxon-name-part><tp:taxon-name-part taxon-name-part-type="species" reg="shandongensis">shandongensis</tp:taxon-name-part></tp:taxon-name></italic> isolates and <italic><tp:taxon-name><tp:taxon-name-part taxon-name-part-type="genus" reg="Alternaria">A.</tp:taxon-name-part><tp:taxon-name-part taxon-name-part-type="species" reg="kunyuensis">kunyuensis</tp:taxon-name-part></tp:taxon-name></italic> XXG21, there were 1/453 differences in Alt a1, 2/499 in <abbrev xmlns:xlink="http://www.w3.org/1999/xlink" xlink:title="glyceraldehyde-3-phosphate dehydrogenase" id="ABBRID0EOBIM" xlink:type="simple">GAPDH</abbrev>, 1/664 in <abbrev xmlns:xlink="http://www.w3.org/1999/xlink" xlink:title="anonymous gene region" id="ABBRID0E2BIM" xlink:type="simple">OPA10-2</abbrev>, 5/757 in <abbrev xmlns:xlink="http://www.w3.org/1999/xlink" xlink:title="RNA polymerase II 2nd largest subunit" id="ABBRID0E6BIM" xlink:type="simple">RPB2</abbrev>, 1/996 in <abbrev xmlns:xlink="http://www.w3.org/1999/xlink" xlink:title="nuclear small subunit" id="ABBRID0EDCIM" xlink:type="simple">SSU</abbrev> and 3/293 in <abbrev xmlns:xlink="http://www.w3.org/1999/xlink" xlink:title="translation elongation factor 1-α" id="ABBRID0EHCIM" xlink:type="simple">TEF1</abbrev>. Between <italic><tp:taxon-name><tp:taxon-name-part taxon-name-part-type="genus" reg="Alternaria">A.</tp:taxon-name-part><tp:taxon-name-part taxon-name-part-type="species" reg="shandongensis">shandongensis</tp:taxon-name-part></tp:taxon-name></italic> isolates and <italic><tp:taxon-name><tp:taxon-name-part taxon-name-part-type="genus" reg="Alternaria">A.</tp:taxon-name-part><tp:taxon-name-part taxon-name-part-type="species" reg="hunanensis">hunanensis</tp:taxon-name-part></tp:taxon-name></italic> HN43-10-2, there were 1/453 differences in Alt a1, 2/499 in <abbrev xmlns:xlink="http://www.w3.org/1999/xlink" xlink:title="glyceraldehyde-3-phosphate dehydrogenase" id="ABBRID0EBDIM" xlink:type="simple">GAPDH</abbrev>, 1/510 in <abbrev xmlns:xlink="http://www.w3.org/1999/xlink" xlink:title="internal transcribed spacer" id="ABBRID0EODIM" xlink:type="simple">ITS</abbrev>, 5/401 in <abbrev xmlns:xlink="http://www.w3.org/1999/xlink" xlink:title="endopolygalacturonase" id="ABBRID0ESDIM" xlink:type="simple">endoPG</abbrev> and 1/757 in <abbrev xmlns:xlink="http://www.w3.org/1999/xlink" xlink:title="RNA polymerase II 2nd largest subunit" id="ABBRID0EWDIM" xlink:type="simple">RPB2</abbrev>. Between <italic><tp:taxon-name><tp:taxon-name-part taxon-name-part-type="genus" reg="Alternaria">A.</tp:taxon-name-part><tp:taxon-name-part taxon-name-part-type="species" reg="shandongensis">shandongensis</tp:taxon-name-part></tp:taxon-name></italic> isolates and <italic><tp:taxon-name><tp:taxon-name-part taxon-name-part-type="genus" reg="Alternaria">A.</tp:taxon-name-part><tp:taxon-name-part taxon-name-part-type="species" reg="longqiaoensis">longqiaoensis</tp:taxon-name-part></tp:taxon-name></italic> HN43-14, there were 3/453 differences in Alt a1, 2/499 in <abbrev xmlns:xlink="http://www.w3.org/1999/xlink" xlink:title="glyceraldehyde-3-phosphate dehydrogenase" id="ABBRID0EQEIM" xlink:type="simple">GAPDH</abbrev>, 2/510 in <abbrev xmlns:xlink="http://www.w3.org/1999/xlink" xlink:title="internal transcribed spacer" id="ABBRID0E4EIM" xlink:type="simple">ITS</abbrev>, 3/401 in <abbrev xmlns:xlink="http://www.w3.org/1999/xlink" xlink:title="endopolygalacturonase" id="ABBRID0EBFIM" xlink:type="simple">endoPG</abbrev>, 1/757 in <abbrev xmlns:xlink="http://www.w3.org/1999/xlink" xlink:title="RNA polymerase II 2nd largest subunit" id="ABBRID0EFFIM" xlink:type="simple">RPB2</abbrev> and 18/996 in <abbrev xmlns:xlink="http://www.w3.org/1999/xlink" xlink:title="nuclear small subunit" id="ABBRID0EJFIM" xlink:type="simple">SSU</abbrev>. Between <italic><tp:taxon-name><tp:taxon-name-part taxon-name-part-type="genus" reg="Alternaria">A.</tp:taxon-name-part><tp:taxon-name-part taxon-name-part-type="species" reg="shandongensis">shandongensis</tp:taxon-name-part></tp:taxon-name></italic> isolates and <italic><tp:taxon-name><tp:taxon-name-part taxon-name-part-type="genus" reg="Alternaria">A.</tp:taxon-name-part><tp:taxon-name-part taxon-name-part-type="species" reg="vaccinii">vaccinii</tp:taxon-name-part></tp:taxon-name></italic><abbrev xmlns:xlink="http://www.w3.org/1999/xlink" content-type="institution" xlink:title="Culture collection of the Westerdijk Fungal Biodiversity Institute, Utrecht, The Netherlands" id="ABBRID0EDGIM" xlink:type="simple">CBS</abbrev> 118818 (ex-type), there were 5/453 differences in Alt a1, 4/499 in <abbrev xmlns:xlink="http://www.w3.org/1999/xlink" xlink:title="glyceraldehyde-3-phosphate dehydrogenase" id="ABBRID0EIGIM" xlink:type="simple">GAPDH</abbrev>, 3/510 in <abbrev xmlns:xlink="http://www.w3.org/1999/xlink" xlink:title="internal transcribed spacer" id="ABBRID0EVGIM" xlink:type="simple">ITS</abbrev>, 4/401 in <abbrev xmlns:xlink="http://www.w3.org/1999/xlink" xlink:title="endopolygalacturonase" id="ABBRID0EZGIM" xlink:type="simple">endoPG</abbrev> and 1/757 in <abbrev xmlns:xlink="http://www.w3.org/1999/xlink" xlink:title="RNA polymerase II 2nd largest subunit" id="ABBRID0E4GIM" xlink:type="simple">RPB2</abbrev>. Between <italic><tp:taxon-name><tp:taxon-name-part taxon-name-part-type="genus" reg="Alternaria">A.</tp:taxon-name-part><tp:taxon-name-part taxon-name-part-type="species" reg="shandongensis">shandongensis</tp:taxon-name-part></tp:taxon-name></italic> isolates and <italic><tp:taxon-name><tp:taxon-name-part taxon-name-part-type="genus" reg="Alternaria">A.</tp:taxon-name-part><tp:taxon-name-part taxon-name-part-type="species" reg="platycodonis">platycodonis</tp:taxon-name-part></tp:taxon-name></italic><abbrev xmlns:xlink="http://www.w3.org/1999/xlink" content-type="institution" xlink:title="Culture collection of the Westerdijk Fungal Biodiversity Institute, Utrecht, The Netherlands" id="ABBRID0EXHIM" xlink:type="simple">CBS</abbrev> 121348 (ex-type), there were 2/453 differences in Alt a1, 4/499 in <abbrev xmlns:xlink="http://www.w3.org/1999/xlink" xlink:title="glyceraldehyde-3-phosphate dehydrogenase" id="ABBRID0E3HIM" xlink:type="simple">GAPDH</abbrev>, 3/510 in <abbrev xmlns:xlink="http://www.w3.org/1999/xlink" xlink:title="internal transcribed spacer" id="ABBRID0EJIIM" xlink:type="simple">ITS</abbrev>, 3/401 in <abbrev xmlns:xlink="http://www.w3.org/1999/xlink" xlink:title="endopolygalacturonase" id="ABBRID0ENIIM" xlink:type="simple">endoPG</abbrev> and 1/757 in <abbrev xmlns:xlink="http://www.w3.org/1999/xlink" xlink:title="RNA polymerase II 2nd largest subunit" id="ABBRID0ERIIM" xlink:type="simple">RPB2</abbrev>. Between <italic><tp:taxon-name><tp:taxon-name-part taxon-name-part-type="genus" reg="Alternaria">A.</tp:taxon-name-part><tp:taxon-name-part taxon-name-part-type="species" reg="shandongensis">shandongensis</tp:taxon-name-part></tp:taxon-name></italic> isolates and <italic><tp:taxon-name><tp:taxon-name-part taxon-name-part-type="genus" reg="Alternaria">A.</tp:taxon-name-part><tp:taxon-name-part taxon-name-part-type="species" reg="rhadina">rhadina</tp:taxon-name-part></tp:taxon-name></italic><abbrev xmlns:xlink="http://www.w3.org/1999/xlink" content-type="institution" xlink:title="Culture collection of the Westerdijk Fungal Biodiversity Institute, Utrecht, The Netherlands" id="ABBRID0ELJIM" xlink:type="simple">CBS</abbrev> 595.93 (ex-type), there were 2/453 differences in Alt a1, 4/499 in <abbrev xmlns:xlink="http://www.w3.org/1999/xlink" xlink:title="glyceraldehyde-3-phosphate dehydrogenase" id="ABBRID0EQJIM" xlink:type="simple">GAPDH</abbrev>, 3/510 in <abbrev xmlns:xlink="http://www.w3.org/1999/xlink" xlink:title="internal transcribed spacer" id="ABBRID0E4JIM" xlink:type="simple">ITS</abbrev>, 3/401 in <abbrev xmlns:xlink="http://www.w3.org/1999/xlink" xlink:title="endopolygalacturonase" id="ABBRID0EBKIM" xlink:type="simple">endoPG</abbrev> and 1/757 in <abbrev xmlns:xlink="http://www.w3.org/1999/xlink" xlink:title="RNA polymerase II 2nd largest subunit" id="ABBRID0EFKIM" xlink:type="simple">RPB2</abbrev>. Between <italic><tp:taxon-name><tp:taxon-name-part taxon-name-part-type="genus" reg="Alternaria">A.</tp:taxon-name-part><tp:taxon-name-part taxon-name-part-type="species" reg="shandongensis">shandongensis</tp:taxon-name-part></tp:taxon-name></italic> isolates and <italic><tp:taxon-name><tp:taxon-name-part taxon-name-part-type="genus" reg="Alternaria">A.</tp:taxon-name-part><tp:taxon-name-part taxon-name-part-type="species" reg="citriarbusti">citriarbusti</tp:taxon-name-part></tp:taxon-name></italic><abbrev xmlns:xlink="http://www.w3.org/1999/xlink" content-type="institution" xlink:title="Culture collection of the Westerdijk Fungal Biodiversity Institute, Utrecht, The Netherlands" id="ABBRID0E6KIM" xlink:type="simple">CBS</abbrev> 102598 (ex-type), there were 2/453 differences in Alt a1, 2/499 in <abbrev xmlns:xlink="http://www.w3.org/1999/xlink" xlink:title="glyceraldehyde-3-phosphate dehydrogenase" id="ABBRID0EELIM" xlink:type="simple">GAPDH</abbrev>, 3/510 in <abbrev xmlns:xlink="http://www.w3.org/1999/xlink" xlink:title="internal transcribed spacer" id="ABBRID0ERLIM" xlink:type="simple">ITS</abbrev>, 3/401 in <abbrev xmlns:xlink="http://www.w3.org/1999/xlink" xlink:title="endopolygalacturonase" id="ABBRID0EVLIM" xlink:type="simple">endoPG</abbrev> and 1/757 in <abbrev xmlns:xlink="http://www.w3.org/1999/xlink" xlink:title="RNA polymerase II 2nd largest subunit" id="ABBRID0EZLIM" xlink:type="simple">RPB2</abbrev>. Between <italic><tp:taxon-name><tp:taxon-name-part taxon-name-part-type="genus" reg="Alternaria">A.</tp:taxon-name-part><tp:taxon-name-part taxon-name-part-type="species" reg="shandongensis">shandongensis</tp:taxon-name-part></tp:taxon-name></italic> isolates and <italic><tp:taxon-name><tp:taxon-name-part taxon-name-part-type="genus" reg="Alternaria">A.</tp:taxon-name-part><tp:taxon-name-part taxon-name-part-type="species" reg="tomaticola">tomaticola</tp:taxon-name-part></tp:taxon-name></italic><abbrev xmlns:xlink="http://www.w3.org/1999/xlink" content-type="institution" xlink:title="Culture collection of the Westerdijk Fungal Biodiversity Institute, Utrecht, The Netherlands" id="ABBRID0ETMIM" xlink:type="simple">CBS</abbrev> 118814 (ex-type), there were 4/453 differences in Alt a1, 2/499 in <abbrev xmlns:xlink="http://www.w3.org/1999/xlink" xlink:title="glyceraldehyde-3-phosphate dehydrogenase" id="ABBRID0EYMIM" xlink:type="simple">GAPDH</abbrev>, 3/510 in <abbrev xmlns:xlink="http://www.w3.org/1999/xlink" xlink:title="internal transcribed spacer" id="ABBRID0EFNIM" xlink:type="simple">ITS</abbrev>, 3/401 in <abbrev xmlns:xlink="http://www.w3.org/1999/xlink" xlink:title="endopolygalacturonase" id="ABBRID0EJNIM" xlink:type="simple">endoPG</abbrev> and 1/757 in <abbrev xmlns:xlink="http://www.w3.org/1999/xlink" xlink:title="RNA polymerase II 2nd largest subunit" id="ABBRID0ENNIM" xlink:type="simple">RPB2</abbrev>. The PHI analysis showed that there was no significant recombination between <italic><tp:taxon-name><tp:taxon-name-part taxon-name-part-type="genus" reg="Alternaria">A.</tp:taxon-name-part><tp:taxon-name-part taxon-name-part-type="species" reg="shandongensis">shandongensis</tp:taxon-name-part></tp:taxon-name></italic> isolates and its related species (Φ<sub>w</sub> = 0.3502) (Fig. <xref ref-type="fig" rid="F2">2B</xref>). Distinguishing characteristics of this new species and their related species of <italic><tp:taxon-name><tp:taxon-name-part taxon-name-part-type="genus" reg="Alternaria">Alternaria</tp:taxon-name-part></tp:taxon-name></italic> are shown in Table <xref ref-type="table" rid="T2">2</xref>. Morphologically, conidia in chains of the <italic><tp:taxon-name><tp:taxon-name-part taxon-name-part-type="genus" reg="Alternaria">A.</tp:taxon-name-part><tp:taxon-name-part taxon-name-part-type="species" reg="shandongensis">shandongensis</tp:taxon-name-part></tp:taxon-name></italic> isolates were more than those of <italic><tp:taxon-name><tp:taxon-name-part taxon-name-part-type="genus" reg="Alternaria">A.</tp:taxon-name-part><tp:taxon-name-part taxon-name-part-type="species" reg="kunyuensis">kunyuensis</tp:taxon-name-part></tp:taxon-name></italic> XXG21 (9–13 conidia vs. 6–8 conidia), <italic><tp:taxon-name><tp:taxon-name-part taxon-name-part-type="genus" reg="Alternaria">A.</tp:taxon-name-part><tp:taxon-name-part taxon-name-part-type="species" reg="hunanensis">hunanensis</tp:taxon-name-part></tp:taxon-name></italic> HN43-10-2 (9–13 conidia vs. 3–7 conidia), <italic><tp:taxon-name><tp:taxon-name-part taxon-name-part-type="genus" reg="Alternaria">A.</tp:taxon-name-part><tp:taxon-name-part taxon-name-part-type="species" reg="longqiaoensis">longqiaoensis</tp:taxon-name-part></tp:taxon-name></italic> HN43-14 (9–13 conidia vs. 4–8 conidia), <italic><tp:taxon-name><tp:taxon-name-part taxon-name-part-type="genus" reg="Alternaria">A.</tp:taxon-name-part><tp:taxon-name-part taxon-name-part-type="species" reg="citriarbusti">citriarbusti</tp:taxon-name-part></tp:taxon-name></italic><abbrev xmlns:xlink="http://www.w3.org/1999/xlink" content-type="institution" xlink:title="Culture collection of the Westerdijk Fungal Biodiversity Institute, Utrecht, The Netherlands" id="ABBRID0EEQIM" xlink:type="simple">CBS</abbrev> 102598 (ex-type) (9–13 conidia vs. 5–8 conidia) (<xref ref-type="bibr" rid="B78">Simmons 1999</xref>) and <italic><tp:taxon-name><tp:taxon-name-part taxon-name-part-type="genus" reg="Alternaria">A.</tp:taxon-name-part><tp:taxon-name-part taxon-name-part-type="species" reg="platycodonis">platycodonis</tp:taxon-name-part></tp:taxon-name></italic><abbrev xmlns:xlink="http://www.w3.org/1999/xlink" content-type="institution" xlink:title="Culture collection of the Westerdijk Fungal Biodiversity Institute, Utrecht, The Netherlands" id="ABBRID0EYQIM" xlink:type="simple">CBS</abbrev> 121348 (ex-type) (9–13 conidia vs. 8–10 conidia) (<xref ref-type="bibr" rid="B99">Zhang 2003</xref>). Conidiophores of the <italic><tp:taxon-name><tp:taxon-name-part taxon-name-part-type="genus" reg="Alternaria">A.</tp:taxon-name-part><tp:taxon-name-part taxon-name-part-type="species" reg="shandongensis">shandongensis</tp:taxon-name-part></tp:taxon-name></italic> isolates were significantly shorter than those of <italic><tp:taxon-name><tp:taxon-name-part taxon-name-part-type="genus" reg="Alternaria">A.</tp:taxon-name-part><tp:taxon-name-part taxon-name-part-type="species" reg="vaccinii">vaccinii</tp:taxon-name-part></tp:taxon-name></italic><abbrev xmlns:xlink="http://www.w3.org/1999/xlink" content-type="institution" xlink:title="Culture collection of the Westerdijk Fungal Biodiversity Institute, Utrecht, The Netherlands" id="ABBRID0EXRIM" xlink:type="simple">CBS</abbrev> 118818 (ex-type) (23.6–51.1 × 3.4–4.3 μm vs. 100–200 × 3–4 μm) (<xref ref-type="bibr" rid="B79">Simmons 2007</xref>), <italic><tp:taxon-name><tp:taxon-name-part taxon-name-part-type="genus" reg="Alternaria">A.</tp:taxon-name-part><tp:taxon-name-part taxon-name-part-type="species" reg="rhadina">rhadina</tp:taxon-name-part></tp:taxon-name></italic><abbrev xmlns:xlink="http://www.w3.org/1999/xlink" content-type="institution" xlink:title="Culture collection of the Westerdijk Fungal Biodiversity Institute, Utrecht, The Netherlands" id="ABBRID0ELSIM" xlink:type="simple">CBS</abbrev> 595.93 (ex-type) (23.6–51.1 × 3.4–4.3 μm vs. 60–110 × 3–4 μm) (<xref ref-type="bibr" rid="B76">Simmons 1993</xref>), <italic><tp:taxon-name><tp:taxon-name-part taxon-name-part-type="genus" reg="Alternaria">A.</tp:taxon-name-part><tp:taxon-name-part taxon-name-part-type="species" reg="citriarbusti">citriarbusti</tp:taxon-name-part></tp:taxon-name></italic><abbrev xmlns:xlink="http://www.w3.org/1999/xlink" content-type="institution" xlink:title="Culture collection of the Westerdijk Fungal Biodiversity Institute, Utrecht, The Netherlands" id="ABBRID0E6SIM" xlink:type="simple">CBS</abbrev> 102598 (ex-type) (23.6–51.1 × 3.4–4.3 μm vs. 200 × 5 μm) (<xref ref-type="bibr" rid="B78">Simmons 1999</xref>) and <italic><tp:taxon-name><tp:taxon-name-part taxon-name-part-type="genus" reg="Alternaria">A.</tp:taxon-name-part><tp:taxon-name-part taxon-name-part-type="species" reg="tomaticola">tomaticola</tp:taxon-name-part></tp:taxon-name></italic><abbrev xmlns:xlink="http://www.w3.org/1999/xlink" content-type="institution" xlink:title="Culture collection of the Westerdijk Fungal Biodiversity Institute, Utrecht, The Netherlands" id="ABBRID0ETTIM" xlink:type="simple">CBS</abbrev> 118814 (ex-type) (23.6–51.1 × 3.4–4.3 μm vs. 50–80 × 3–5 μm) (<xref ref-type="bibr" rid="B79">Simmons 2007</xref>). In conclusion, the phylogenetic and morphological evidence supports this fungus as being a new species within the <italic><tp:taxon-name><tp:taxon-name-part taxon-name-part-type="genus" reg="Alternaria">Alternaria</tp:taxon-name-part><tp:taxon-name-part taxon-name-part-type="species" reg="alternata">alternata</tp:taxon-name-part></tp:taxon-name></italic> species complex.</p></tp:treatment-sec><tp:treatment-sec><!--Section generated to contain objects referenced in tp:taxon-treatment.--><fig id="F2" position="float" orientation="portrait"><object-id xmlns:xlink="http://www.w3.org/1999/xlink" content-type="doi" xlink:type="simple">10.3897/mycokeys.101.115370.figure2</object-id><object-id xmlns:xlink="http://www.w3.org/1999/xlink" content-type="arpha" xlink:type="simple">DB597184-EEBF-5D2E-B627-3AB80B7A07EF</object-id><label>Figure 2.</label><caption><p>Splitgraphs showing the results of the pairwise homoplasy index (PHI) test of newly described taxa and closely-related species using both LogDet transformation and splits decomposition <bold>A</bold> the PHI of <italic><tp:taxon-name><tp:taxon-name-part taxon-name-part-type="genus" reg="Alternaria">Alternaria</tp:taxon-name-part><tp:taxon-name-part taxon-name-part-type="species" reg="xinyangensis">xinyangensis</tp:taxon-name-part></tp:taxon-name></italic> sp. nov. and <italic><tp:taxon-name><tp:taxon-name-part taxon-name-part-type="genus" reg="Alternaria">A.</tp:taxon-name-part><tp:taxon-name-part taxon-name-part-type="species" reg="dongshanqiaoensis">dongshanqiaoensis</tp:taxon-name-part></tp:taxon-name></italic> sp. nov. with their phylogenetically related isolates or species <bold>B</bold> the PHI of <italic><tp:taxon-name><tp:taxon-name-part taxon-name-part-type="genus" reg="Alternaria">A.</tp:taxon-name-part><tp:taxon-name-part taxon-name-part-type="species" reg="shandongensis">shandongensis</tp:taxon-name-part></tp:taxon-name></italic> sp. nov., <italic><tp:taxon-name><tp:taxon-name-part taxon-name-part-type="genus" reg="Alternaria">A.</tp:taxon-name-part><tp:taxon-name-part taxon-name-part-type="species" reg="kunyuensis">kunyuensis</tp:taxon-name-part></tp:taxon-name></italic> sp. nov., <italic><tp:taxon-name><tp:taxon-name-part taxon-name-part-type="genus" reg="Alternaria">A.</tp:taxon-name-part><tp:taxon-name-part taxon-name-part-type="species" reg="hunanensis">hunanensis</tp:taxon-name-part></tp:taxon-name></italic> sp. nov. and <italic><tp:taxon-name><tp:taxon-name-part taxon-name-part-type="genus" reg="Alternaria">A.</tp:taxon-name-part><tp:taxon-name-part taxon-name-part-type="species" reg="longqiaoensis">longqiaoensis</tp:taxon-name-part></tp:taxon-name></italic> sp. nov. with their phylogenetically related isolates or species <bold>C</bold> the PHI of <italic><tp:taxon-name><tp:taxon-name-part taxon-name-part-type="genus" reg="Alternaria">A.</tp:taxon-name-part><tp:taxon-name-part taxon-name-part-type="species" reg="cunninghamiicola">cunninghamiicola</tp:taxon-name-part></tp:taxon-name></italic> sp. nov. with their phylogenetically-related isolates or species. PHI test value (Φ<sub>w</sub>) &lt; 0.05 indicate significant recombination within a dataset. * indicates strains of this study. <sup>T</sup> indicates the ex-type strains, <sup><abbrev xmlns:xlink="http://www.w3.org/1999/xlink" content-type="institution" xlink:title="ex-epitype isolate" id="ABBRID0E2TCM" xlink:type="simple">ET</abbrev></sup> indicates the ex-epitype strains, <sup><abbrev xmlns:xlink="http://www.w3.org/1999/xlink" content-type="institution" xlink:title="ex-holotype isolate" id="ABBRID0EBUCM" xlink:type="simple">HT</abbrev></sup> indicates the ex-holotype strains.</p></caption><graphic xmlns:xlink="http://www.w3.org/1999/xlink" xlink:href="mycokeys-101-001-g002.jpg" position="float" orientation="portrait" xlink:type="simple" id="oo_962734.jpg"><uri content-type="original_file" xlink:type="simple">https://binary.pensoft.net/fig/962734</uri></graphic></fig><table-wrap id="T2" position="float" orientation="portrait"><label>Table 2.</label><caption><p>Distinguishing characteristics of the new species and similar known species of <italic><tp:taxon-name><tp:taxon-name-part taxon-name-part-type="genus" reg="Alternaria">Alternaria</tp:taxon-name-part></tp:taxon-name></italic> spp. under growth conditions<sup>a</sup>.</p></caption><table id="TID0E3NFM" rules="all"><tbody><tr><th rowspan="1" colspan="1">Species</th><th rowspan="1" colspan="1">Conidiophores (μm)b</th><th rowspan="1" colspan="1">Conidiogenous cells (μm)c</th><th rowspan="1" colspan="1">Chain</th><th rowspan="1" colspan="1">Size (μm)d</th><th rowspan="1" colspan="1">Conidia Transverse septa</th><th rowspan="1" colspan="1">Longitudinal or oblique septa</th><th rowspan="1" colspan="1">Beak or secondary conidiophores (false beaks) (μm)e</th><th rowspan="1" colspan="1">Reference</th></tr><tr><td rowspan="1" colspan="1"><italic><tp:taxon-name><tp:taxon-name-part taxon-name-part-type="genus" reg="Alternaria">Alternaria</tp:taxon-name-part><tp:taxon-name-part taxon-name-part-type="species" reg="broussonetiae">broussonetiae</tp:taxon-name-part></tp:taxon-name></italic> (ex-type, <abbrev xmlns:xlink="http://www.w3.org/1999/xlink" content-type="institution" xlink:title="Culture collection of the Westerdijk Fungal Biodiversity Institute, Utrecht, The Netherlands" id="ABBRID0E1WDM" xlink:type="simple">CBS</abbrev> 121455)</td><td rowspan="1" colspan="1">np</td><td rowspan="1" colspan="1">np</td><td rowspan="1" colspan="1">8–15 conidia</td><td rowspan="1" colspan="1">25–38 × 9–12</td><td rowspan="1" colspan="1">5–6</td><td rowspan="1" colspan="1">0–1</td><td rowspan="1" colspan="1">beakless secondary conidiophore single hyaline cell 3–4 × 3–5 a well-differentiated up to ca 25–50 × 3–4</td><td rowspan="1" colspan="1">
                      <xref ref-type="bibr" rid="B100">Zhang et al. (1999)</xref>
                    </td></tr><tr><td rowspan="1" colspan="1"><italic><tp:taxon-name><tp:taxon-name-part taxon-name-part-type="genus" reg="Alternaria">A.</tp:taxon-name-part><tp:taxon-name-part taxon-name-part-type="species" reg="cinerariae">cinerariae</tp:taxon-name-part></tp:taxon-name></italic> (ex-epitype, <abbrev xmlns:xlink="http://www.w3.org/1999/xlink" content-type="institution" xlink:title="Culture collection of the Westerdijk Fungal Biodiversity Institute, Utrecht, The Netherlands" id="ABBRID0EMYDM" xlink:type="simple">CBS</abbrev> 612.72)</td><td rowspan="1" colspan="1">25–196 × 6–11</td><td rowspan="1" colspan="1">np</td><td rowspan="1" colspan="1">2–5(–9) conidia</td><td rowspan="1" colspan="1">18–295 × 8–63</td><td rowspan="1" colspan="1">1–14</td><td rowspan="1" colspan="1">up to 10</td><td rowspan="1" colspan="1">80–159 × 5–9</td><td rowspan="1" colspan="1">(<xref ref-type="bibr" rid="B57">Nishikawa and Nakashima 2020</xref>)</td></tr><tr><td rowspan="1" colspan="1"><italic><tp:taxon-name><tp:taxon-name-part taxon-name-part-type="genus" reg="Alternaria">A.</tp:taxon-name-part><tp:taxon-name-part taxon-name-part-type="species" reg="citri">citri</tp:taxon-name-part></tp:taxon-name></italic> (ex-epitype, <abbrev xmlns:xlink="http://www.w3.org/1999/xlink" content-type="institution" xlink:title="Culture collection of the Westerdijk Fungal Biodiversity Institute, Utrecht, The Netherlands" id="ABBRID0E5ZDM" xlink:type="simple">CBS</abbrev> 107.27)</td><td rowspan="1" colspan="1">np</td><td rowspan="1" colspan="1">np</td><td rowspan="1" colspan="1">3–6 conidia</td><td rowspan="1" colspan="1">10–22 × 8–15 (in early stages) 25–40 × 15–25 (Mature)</td><td rowspan="1" colspan="1">(3–)4–6</td><td rowspan="1" colspan="1">one or more</td><td rowspan="1" colspan="1">np</td><td rowspan="1" colspan="1">(<xref ref-type="bibr" rid="B59">Pierce 1902</xref>)</td></tr><tr><td rowspan="1" colspan="1"><italic><tp:taxon-name><tp:taxon-name-part taxon-name-part-type="genus" reg="Alternaria">A.</tp:taxon-name-part><tp:taxon-name-part taxon-name-part-type="species" reg="citriarbusti">citriarbusti</tp:taxon-name-part></tp:taxon-name></italic> (ex-type, <abbrev xmlns:xlink="http://www.w3.org/1999/xlink" content-type="institution" xlink:title="Culture collection of the Westerdijk Fungal Biodiversity Institute, Utrecht, The Netherlands" id="ABBRID0EQ2DM" xlink:type="simple">CBS</abbrev> 102598)</td><td rowspan="1" colspan="1">200 × 5</td><td rowspan="1" colspan="1">np</td><td rowspan="1" colspan="1">5–8 conidia</td><td rowspan="1" colspan="1">30–60 × 8–12</td><td rowspan="1" colspan="1">6–11</td><td rowspan="1" colspan="1">0–1</td><td rowspan="1" colspan="1">beakless secondary conidiophores single cell 3–5 × 4 elongate but not filiform extension up to 25–35 × 2–3</td><td rowspan="1" colspan="1">(<xref ref-type="bibr" rid="B78">Simmons 1999</xref>)</td></tr><tr><td rowspan="1" colspan="1">
                      <bold><italic><tp:taxon-name><tp:taxon-name-part taxon-name-part-type="genus" reg="Alternaria">A.</tp:taxon-name-part><tp:taxon-name-part taxon-name-part-type="species" reg="cunninghamiicola">cunninghamiicola</tp:taxon-name-part></tp:taxon-name></italic> (DSQ3-2)</bold>
                    </td><td rowspan="1" colspan="1">
                      <bold>25.3–68.4 × 3.3–4.2</bold>
                    </td><td rowspan="1" colspan="1">
                      <bold>7.3–14.0 × 3.0–4.1</bold>
                    </td><td rowspan="1" colspan="1">
                      <bold>3–5 conidia</bold>
                    </td><td rowspan="1" colspan="1">
                      <bold>18.1–35.4 × 10.4–15.5</bold>
                    </td><td rowspan="1" colspan="1">
                      <bold>1–6</bold>
                    </td><td rowspan="1" colspan="1">
                      <bold>0–5</bold>
                    </td><td rowspan="1" colspan="1">
                      <bold>beakless secondary conidiophores (false beaks) 5.2–22.5 × 3.2–4.2</bold>
                    </td><td rowspan="1" colspan="1">
                      <bold>this study</bold>
                    </td></tr><tr><td rowspan="1" colspan="1">
                      <bold><italic><tp:taxon-name><tp:taxon-name-part taxon-name-part-type="genus" reg="Alternaria">A.</tp:taxon-name-part><tp:taxon-name-part taxon-name-part-type="species" reg="dongshanqiaoensis">dongshanqiaoensis</tp:taxon-name-part></tp:taxon-name></italic> (DSQ2-2)</bold>
                    </td><td rowspan="1" colspan="1">
                      <bold>16.4–60.2 × 3.2–4.6</bold>
                    </td><td rowspan="1" colspan="1">
                      <bold>5.2–13.7 × 3.5–4.6</bold>
                    </td><td rowspan="1" colspan="1">
                      <bold>5–9 conidia</bold>
                    </td><td rowspan="1" colspan="1">
                      <bold>21.1–32.9 × 11.4–16.8</bold>
                    </td><td rowspan="1" colspan="1">
                      <bold>1–4</bold>
                    </td><td rowspan="1" colspan="1">
                      <bold>1–4</bold>
                    </td><td rowspan="1" colspan="1">
                      <bold>beakless, secondary conidiophores (false beaks) 2.2–9.4 × 2.8–4.0</bold>
                    </td><td rowspan="1" colspan="1">
                      <bold>this study</bold>
                    </td></tr><tr><td rowspan="1" colspan="1">
                      <bold><italic><tp:taxon-name><tp:taxon-name-part taxon-name-part-type="genus" reg="Alternaria">A.</tp:taxon-name-part><tp:taxon-name-part taxon-name-part-type="species" reg="hunanensis">hunanensis</tp:taxon-name-part></tp:taxon-name></italic> (HN43-10-2)</bold>
                    </td><td rowspan="1" colspan="1">
                      <bold>18.4–41.8 × 3.7–4.7</bold>
                    </td><td rowspan="1" colspan="1">
                      <bold>4.6–9.5 × 3.0–4.5</bold>
                    </td><td rowspan="1" colspan="1">
                      <bold>3–7 conidia; one secondary chain of 1–2 conidia.</bold>
                    </td><td rowspan="1" colspan="1">
                      <bold>16.7–28.8 × 8.2–12.6</bold>
                    </td><td rowspan="1" colspan="1">
                      <bold>1–4</bold>
                    </td><td rowspan="1" colspan="1">
                      <bold>0–2</bold>
                    </td><td rowspan="1" colspan="1">
                      <bold>beakless, secondary conidiophores (false beaks) 2.9–21.7 × 2.8–4.3</bold>
                    </td><td rowspan="1" colspan="1">
                      <bold>this study</bold>
                    </td></tr><tr><td rowspan="1" colspan="1"><italic><tp:taxon-name><tp:taxon-name-part taxon-name-part-type="genus" reg="Alternaria">A.</tp:taxon-name-part><tp:taxon-name-part taxon-name-part-type="species" reg="kikuchiana">kikuchiana</tp:taxon-name-part></tp:taxon-name></italic> (ex-holotype, <abbrev xmlns:xlink="http://www.w3.org/1999/xlink" content-type="institution" xlink:title="Culture collection of the Westerdijk Fungal Biodiversity Institute, Utrecht, The Netherlands" id="ABBRID0ELDEM" xlink:type="simple">CBS</abbrev> 107.53)</td><td rowspan="1" colspan="1">np</td><td rowspan="1" colspan="1">np</td><td rowspan="1" colspan="1">6–9 conidia</td><td rowspan="1" colspan="1">10–70 × 6–22</td><td rowspan="1" colspan="1">1–3</td><td rowspan="1" colspan="1">1–10</td><td rowspan="1" colspan="1">np</td><td rowspan="1" colspan="1">(<xref ref-type="bibr" rid="B56">Nishikawa and Nakashima 2019</xref>)</td></tr><tr><td rowspan="1" colspan="1">
                      <bold><italic><tp:taxon-name><tp:taxon-name-part taxon-name-part-type="genus" reg="Alternaria">A.</tp:taxon-name-part><tp:taxon-name-part taxon-name-part-type="species" reg="kunyuensis">kunyuensis</tp:taxon-name-part></tp:taxon-name></italic> (XXG21)</bold>
                    </td><td rowspan="1" colspan="1">
                      <bold>21.4–53.5 × 3.3–4.0</bold>
                    </td><td rowspan="1" colspan="1">
                      <bold>5.2–11.1 × 3.2–4.2</bold>
                    </td><td rowspan="1" colspan="1">
                      <bold>3–8 conidia; one secondary chain of 2–4 conidia.</bold>
                    </td><td rowspan="1" colspan="1">
                      <bold>20.5–29.8 × 9.4–13.5</bold>
                    </td><td rowspan="1" colspan="1">
                      <bold>1–5</bold>
                    </td><td rowspan="1" colspan="1">
                      <bold>0–3</bold>
                    </td><td rowspan="1" colspan="1">
                      <bold>beakless, secondary conidiophores (false beaks) 2.9–20.0 × 2.8–3.9</bold>
                    </td><td rowspan="1" colspan="1">
                      <bold>this study</bold>
                    </td></tr><tr><td rowspan="1" colspan="1"><italic><tp:taxon-name><tp:taxon-name-part taxon-name-part-type="genus" reg="Alternaria">A.</tp:taxon-name-part><tp:taxon-name-part taxon-name-part-type="species" reg="lini">lini</tp:taxon-name-part></tp:taxon-name></italic> (ex-type, <abbrev xmlns:xlink="http://www.w3.org/1999/xlink" content-type="institution" xlink:title="Culture collection of the Westerdijk Fungal Biodiversity Institute, Utrecht, The Netherlands" id="ABBRID0EAHEM" xlink:type="simple">CBS</abbrev> 106.34)</td><td rowspan="1" colspan="1">26–80 × 3–7</td><td rowspan="1" colspan="1">np</td><td rowspan="1" colspan="1">np</td><td rowspan="1" colspan="1">42–60 × 3–7</td><td rowspan="1" colspan="1">2–7</td><td rowspan="1" colspan="1">1–4</td><td rowspan="1" colspan="1">beakless</td><td rowspan="1" colspan="1">(<xref ref-type="bibr" rid="B18">Dey 1933</xref>)</td></tr><tr><td rowspan="1" colspan="1">
                      <bold>
                        <italic>
                          <tp:taxon-name><tp:taxon-name-part taxon-name-part-type="genus" reg="Alternaria">A.</tp:taxon-name-part><tp:taxon-name-part taxon-name-part-type="species" reg="longqiaoensis">longqiaoensis</tp:taxon-name-part></tp:taxon-name>
                        </italic>
                      </bold>
                    </td><td rowspan="1" colspan="1">
                      <bold>19.6–51.0 × 3.3–4.2</bold>
                    </td><td rowspan="1" colspan="1">
                      <bold>4.3–9.6 × 2.9–4.5</bold>
                    </td><td rowspan="1" colspan="1">
                      <bold>4–8 conidia; 1 to 3 secondary chains of 3–4</bold>
                    </td><td rowspan="1" colspan="1">
                      <bold>16.0–28.2 × 7.0–12.6</bold>
                    </td><td rowspan="1" colspan="1">
                      <bold>1–5</bold>
                    </td><td rowspan="1" colspan="1">
                      <bold>0–2</bold>
                    </td><td rowspan="1" colspan="1">
                      <bold>beakless, secondary conidiophores (false beaks) 3.3–11.6 × 2.9–3.9</bold>
                    </td><td rowspan="1" colspan="1">
                      <bold>this study</bold>
                    </td></tr><tr><td rowspan="1" colspan="1"><italic><tp:taxon-name><tp:taxon-name-part taxon-name-part-type="genus" reg="Alternaria">A.</tp:taxon-name-part><tp:taxon-name-part taxon-name-part-type="species" reg="platycodonis">platycodonis</tp:taxon-name-part></tp:taxon-name></italic> (ex-type, <abbrev xmlns:xlink="http://www.w3.org/1999/xlink" content-type="institution" xlink:title="Culture collection of the Westerdijk Fungal Biodiversity Institute, Utrecht, The Netherlands" id="ABBRID0EVKEM" xlink:type="simple">CBS</abbrev> 121348)</td><td rowspan="1" colspan="1">np</td><td rowspan="1" colspan="1">np</td><td rowspan="1" colspan="1">8–10 conidia</td><td rowspan="1" colspan="1">25–45 × 8–12</td><td rowspan="1" colspan="1">4–7</td><td rowspan="1" colspan="1">0</td><td rowspan="1" colspan="1">beaklesssecondary conidiophore single hyaline cell 3–4 × 3–5 well-differentiated up to 20 × 3–4</td><td rowspan="1" colspan="1">(<xref ref-type="bibr" rid="B99">Zhang 2003</xref>)</td></tr><tr><td rowspan="1" colspan="1"><italic><tp:taxon-name><tp:taxon-name-part taxon-name-part-type="genus" reg="Alternaria">A.</tp:taxon-name-part><tp:taxon-name-part taxon-name-part-type="species" reg="rhadina">rhadina</tp:taxon-name-part></tp:taxon-name></italic> (ex-type, <abbrev xmlns:xlink="http://www.w3.org/1999/xlink" content-type="institution" xlink:title="Culture collection of the Westerdijk Fungal Biodiversity Institute, Utrecht, The Netherlands" id="ABBRID0EHMEM" xlink:type="simple">CBS</abbrev> 595.93)</td><td rowspan="1" colspan="1">60–110 × 3–4</td><td rowspan="1" colspan="1">np</td><td rowspan="1" colspan="1">9–15 conidia 35–45 × 8–9 (narrow ovoid)</td><td rowspan="1" colspan="1">4–7</td><td rowspan="1" colspan="1">1</td><td rowspan="1" colspan="1">20–45 (tapered beak)</td><td rowspan="1" colspan="1"/><td rowspan="1" colspan="1"/></tr><tr><td rowspan="1" colspan="1"><italic><tp:taxon-name><tp:taxon-name-part taxon-name-part-type="genus" reg="Alternaria">A.</tp:taxon-name-part><tp:taxon-name-part taxon-name-part-type="species" reg="seleniiphila">seleniiphila</tp:taxon-name-part></tp:taxon-name></italic> (ex-type, <abbrev xmlns:xlink="http://www.w3.org/1999/xlink" content-type="institution" xlink:title="Culture collection of the Westerdijk Fungal Biodiversity Institute, Utrecht, The Netherlands" id="ABBRID0EUNEM" xlink:type="simple">CBS</abbrev> 127671)</td><td rowspan="1" colspan="1">80–250 × 4–5</td><td rowspan="1" colspan="1">np</td><td rowspan="1" colspan="1">3–6 conidia</td><td rowspan="1" colspan="1">20–40 × 8–12</td><td rowspan="1" colspan="1">1–7</td><td rowspan="1" colspan="1">0–1</td><td rowspan="1" colspan="1">beakless secondary conidiophores (false beaks) 3–30 × 3</td><td rowspan="1" colspan="1">(<xref ref-type="bibr" rid="B88">Wangeline and Reeves 2007</xref>)</td></tr><tr><td rowspan="1" colspan="1">
                      <bold><italic><tp:taxon-name><tp:taxon-name-part taxon-name-part-type="genus" reg="Alternaria">A.</tp:taxon-name-part><tp:taxon-name-part taxon-name-part-type="species" reg="shandongensis">shandongensis</tp:taxon-name-part></tp:taxon-name></italic> (SDHG12)</bold>
                    </td><td rowspan="1" colspan="1">
                      <bold>23.6–51.1 × 3.4–4.3</bold>
                    </td><td rowspan="1" colspan="1">
                      <bold>4.8–9.6 × 3.2–4.3</bold>
                    </td><td rowspan="1" colspan="1">
                      <bold>9–13 conidia</bold>
                    </td><td rowspan="1" colspan="1">
                      <bold>20.1–31.2 × 9.3–14.1</bold>
                    </td><td rowspan="1" colspan="1">
                      <bold>2–7</bold>
                    </td><td rowspan="1" colspan="1">
                      <bold>0–3</bold>
                    </td><td rowspan="1" colspan="1">
                      <bold>beakless, secondary conidiophores (false beaks) 2.7–10.3 × 2.3–3.1</bold>
                    </td><td rowspan="1" colspan="1">
                      <bold>this study</bold>
                    </td></tr><tr><td rowspan="1" colspan="1"><italic><tp:taxon-name><tp:taxon-name-part taxon-name-part-type="genus" reg="Alternaria">A.</tp:taxon-name-part><tp:taxon-name-part taxon-name-part-type="species" reg="tenuissima">tenuissima</tp:taxon-name-part></tp:taxon-name></italic> (ex-epitype, <abbrev xmlns:xlink="http://www.w3.org/1999/xlink" content-type="institution" xlink:title="Culture collection of the Westerdijk Fungal Biodiversity Institute, Utrecht, The Netherlands" id="ABBRID0EJREM" xlink:type="simple">CBS</abbrev> 620.83)</td><td rowspan="1" colspan="1">np</td><td rowspan="1" colspan="1">np</td><td rowspan="1" colspan="1">6–10 conidia</td><td rowspan="1" colspan="1">32–45 × 11–13 (only transverse septa) 32–45 × 14–18 (ovoid muriformly septate)</td><td rowspan="1" colspan="1">np</td><td rowspan="1" colspan="1">np</td><td rowspan="1" colspan="1">narrow-taper beak is near 64(–72)</td><td rowspan="1" colspan="1">(<xref ref-type="bibr" rid="B91">Wiltshire 1933</xref>)</td></tr><tr><td rowspan="2" colspan="1"><italic><tp:taxon-name><tp:taxon-name-part taxon-name-part-type="genus" reg="Alternaria">A.</tp:taxon-name-part><tp:taxon-name-part taxon-name-part-type="species" reg="tomaticola">tomaticola</tp:taxon-name-part></tp:taxon-name></italic> (ex-epitype, <abbrev xmlns:xlink="http://www.w3.org/1999/xlink" content-type="institution" xlink:title="Culture collection of the Westerdijk Fungal Biodiversity Institute, Utrecht, The Netherlands" id="ABBRID0E2SEM" xlink:type="simple">CBS</abbrev> 118814)</td><td rowspan="2" colspan="1">50–80 × 3–5</td><td rowspan="2" colspan="1">np</td><td rowspan="2" colspan="1">10–15 conidia</td><td rowspan="1" colspan="1">30–40 × 9–12 (larger conidia)</td><td rowspan="1" colspan="1">6–7 (larger)</td><td rowspan="1" colspan="1">1–2 (larger)</td><td rowspan="2" colspan="1">beakless secondary conidiophores 15–50</td><td rowspan="2" colspan="1">(<xref ref-type="bibr" rid="B79">Simmons 2007</xref>)</td></tr><tr><td rowspan="1" colspan="1">12–25 × 7–13 (smaller conidia)</td><td rowspan="1" colspan="1">1–4 (smaller)</td><td rowspan="1" colspan="1">0–1 (smaller)</td></tr><tr><td rowspan="1" colspan="1"><italic><tp:taxon-name><tp:taxon-name-part taxon-name-part-type="genus" reg="Alternaria">A.</tp:taxon-name-part><tp:taxon-name-part taxon-name-part-type="species" reg="vaccinii">vaccinii</tp:taxon-name-part></tp:taxon-name></italic> (ex-epitype, <abbrev xmlns:xlink="http://www.w3.org/1999/xlink" content-type="institution" xlink:title="Culture collection of the Westerdijk Fungal Biodiversity Institute, Utrecht, The Netherlands" id="ABBRID0EXUEM" xlink:type="simple">CBS</abbrev> 118818)</td><td rowspan="1" colspan="1">100–200 × 3–4</td><td rowspan="1" colspan="1">np</td><td rowspan="1" colspan="1">8–10 conidia</td><td rowspan="1" colspan="1">15–50 × 7–9</td><td rowspan="1" colspan="1">1–8</td><td rowspan="1" colspan="1">np</td><td rowspan="1" colspan="1">beakless secondary conidiophores 65–150 × 3–4</td><td rowspan="1" colspan="1">(<xref ref-type="bibr" rid="B79">Simmons 2007</xref>)</td></tr><tr><td rowspan="1" colspan="1">
                      <bold><italic><tp:taxon-name><tp:taxon-name-part taxon-name-part-type="genus" reg="Alternaria">A.</tp:taxon-name-part><tp:taxon-name-part taxon-name-part-type="species" reg="xinyangensis">xinyangensis</tp:taxon-name-part></tp:taxon-name></italic> (ZLS1)</bold>
                    </td><td rowspan="1" colspan="1">
                      <bold>15.3–54.9 × 3.7–4.8</bold>
                    </td><td rowspan="1" colspan="1">
                      <bold>5.3–9.6 × 3.3–4.9</bold>
                    </td><td rowspan="1" colspan="1">
                      <bold>2–7 conidia</bold>
                    </td><td rowspan="1" colspan="1">
                      <bold>19.9–31.8 × 8.6–12.9</bold>
                    </td><td rowspan="1" colspan="1">
                      <bold>1–6</bold>
                    </td><td rowspan="1" colspan="1">
                      <bold>1–5</bold>
                    </td><td rowspan="1" colspan="1">
                      <bold>beakless, secondary conidiophores (false beaks) 5.3–16.0 × 2.8–4.1</bold>
                    </td><td rowspan="1" colspan="1">
                      <bold>this study</bold>
                    </td></tr><tr><td rowspan="1" colspan="1"><italic><tp:taxon-name><tp:taxon-name-part taxon-name-part-type="genus" reg="Alternaria">A.</tp:taxon-name-part><tp:taxon-name-part taxon-name-part-type="species" reg="yali-inficiens">yali-inficiens</tp:taxon-name-part></tp:taxon-name></italic> (ex-type, <abbrev xmlns:xlink="http://www.w3.org/1999/xlink" content-type="institution" xlink:title="Culture collection of the Westerdijk Fungal Biodiversity Institute, Utrecht, The Netherlands" id="ABBRID0EMYEM" xlink:type="simple">CBS</abbrev> 121547)</td><td rowspan="1" colspan="1">80–120 × 4–5</td><td rowspan="1" colspan="1">np</td><td rowspan="1" colspan="1">8–18 conidia</td><td rowspan="1" colspan="1">20–30 × 10–12</td><td rowspan="1" colspan="1">3–4</td><td rowspan="1" colspan="1">1–2</td><td rowspan="1" colspan="1">np</td><td rowspan="1" colspan="1">(<xref ref-type="bibr" rid="B67">Roberts 2005</xref>)</td></tr></tbody></table><table-wrap-foot><fn><p>a New species in this study are printed in bold. bcde Dimensions of conidiophores, Conidiogenous cells, conidia, and beaks (μm, mean ± SD for length × width). np: no product.</p></fn></table-wrap-foot></table-wrap></tp:treatment-sec><ref-list><ref id="B100"><mixed-citation xmlns:xlink="http://www.w3.org/1999/xlink" xlink:type="simple"><person-group><name name-style="western"><surname>Zhang</surname><given-names>TY</given-names></name><name name-style="western"><surname>Zhang</surname><given-names>JZ</given-names></name><name name-style="western"><surname>Chen</surname><given-names>WQ</given-names></name><name name-style="western"><surname>Ma</surname><given-names>XL</given-names></name><name name-style="western"><surname>Gao</surname><given-names>MX</given-names></name></person-group> (<year>1999</year>) <article-title>Taxonomic studies of <italic><tp:taxon-name><tp:taxon-name-part taxon-name-part-type="genus">Alternaria</tp:taxon-name-part></tp:taxon-name></italic> from China. VII. New taxa on <tp:taxon-name><tp:taxon-name-part taxon-name-part-type="family">Fagaceae</tp:taxon-name-part></tp:taxon-name>, <tp:taxon-name><tp:taxon-name-part taxon-name-part-type="family">Magnoliaceae</tp:taxon-name-part></tp:taxon-name>, <tp:taxon-name><tp:taxon-name-part taxon-name-part-type="family">Meliaceae</tp:taxon-name-part></tp:taxon-name>, and <tp:taxon-name><tp:taxon-name-part taxon-name-part-type="family">Moraceae</tp:taxon-name-part></tp:taxon-name>.</article-title><source>Mycotaxon</source><volume>72</volume>: <fpage>433</fpage>–<lpage>442</lpage>. <ext-link xlink:href="10.13346/j.mycosystema.1999.02.002" ext-link-type="doi" xlink:type="simple">https://doi.org/10.13346/j.mycosystema.1999.02.002</ext-link></mixed-citation></ref><ref id="B57"><mixed-citation xmlns:xlink="http://www.w3.org/1999/xlink" xlink:type="simple"><person-group><name name-style="western"><surname>Nishikawa</surname><given-names>J</given-names></name><name name-style="western"><surname>Nakashima</surname><given-names>C</given-names></name></person-group> (<year>2020</year>) <article-title>Japanese species of <italic><tp:taxon-name><tp:taxon-name-part taxon-name-part-type="genus">Alternaria</tp:taxon-name-part></tp:taxon-name></italic> and their species boundaries based on host range.</article-title><source>Fungal Systematics and Evolution</source><volume>5</volume>(<issue>1</issue>): <fpage>197</fpage>–<lpage>281</lpage>. <ext-link xlink:href="10.3114/fuse.2020.05.13" ext-link-type="doi" xlink:type="simple">https://doi.org/10.3114/fuse.2020.05.13</ext-link></mixed-citation></ref><ref id="B59"><mixed-citation xmlns:xlink="http://www.w3.org/1999/xlink" xlink:type="simple"><person-group><name name-style="western"><surname>Pierce</surname><given-names>NB</given-names></name></person-group> (<year>1902</year>) <article-title>Black rot of oranges. Botanical Gazette (Chicago, Ill.</article-title><source>)</source><volume>33</volume>(<issue>3</issue>): <fpage>234</fpage>–<lpage>235</lpage>. <ext-link xlink:href="10.1086/328217" ext-link-type="doi" xlink:type="simple">https://doi.org/10.1086/328217</ext-link></mixed-citation></ref><ref id="B78"><mixed-citation xmlns:xlink="http://www.w3.org/1999/xlink" xlink:type="simple"><person-group><name name-style="western"><surname>Simmons</surname><given-names>EG</given-names></name></person-group> (<year>1999</year>) <article-title><italic><tp:taxon-name><tp:taxon-name-part taxon-name-part-type="genus">Alternaria</tp:taxon-name-part></tp:taxon-name></italic> themes and variations (226–235): Classification of citrus pathogens.</article-title><source>Mycotaxon</source><volume>70</volume>: <fpage>263</fpage>–<lpage>323</lpage>. <ext-link xlink:href="10.1046/j.1439-0507.1999.00531.x" ext-link-type="doi" xlink:type="simple">https://doi.org/10.1046/j.1439-0507.1999.00531.x</ext-link></mixed-citation></ref><ref id="B56"><mixed-citation xmlns:xlink="http://www.w3.org/1999/xlink" xlink:type="simple"><person-group><name name-style="western"><surname>Nishikawa</surname><given-names>J</given-names></name><name name-style="western"><surname>Nakashima</surname><given-names>C</given-names></name></person-group> (<year>2019</year>) <article-title>Morphological and molecular characterization of the strawberry black leaf spot pathogen referred to as the strawberry pathotype of <italic><tp:taxon-name><tp:taxon-name-part taxon-name-part-type="genus">Alternaria</tp:taxon-name-part><tp:taxon-name-part taxon-name-part-type="species">alternata</tp:taxon-name-part></tp:taxon-name></italic>.</article-title><source>Mycoscience</source><volume>60</volume>(<issue>1</issue>): <fpage>1</fpage>–<lpage>9</lpage>. <ext-link xlink:href="10.1016/j.myc.2018.05.003" ext-link-type="doi" xlink:type="simple">https://doi.org/10.1016/j.myc.2018.05.003</ext-link></mixed-citation></ref><ref id="B18"><mixed-citation xmlns:xlink="http://www.w3.org/1999/xlink" xlink:type="simple"><person-group><name name-style="western"><surname>Dey</surname><given-names>PK</given-names></name></person-group> (<year>1933</year>) <article-title>An <italic><tp:taxon-name><tp:taxon-name-part taxon-name-part-type="genus">Alternaria</tp:taxon-name-part></tp:taxon-name></italic> blight of the linseed plant.</article-title><source>Indian Journal of Agricultural Sciences</source><volume>3</volume>: <fpage>881</fpage>–<lpage>896</lpage>.</mixed-citation></ref><ref id="B99"><mixed-citation xmlns:xlink="http://www.w3.org/1999/xlink" xlink:type="simple"><person-group><name name-style="western"><surname>Zhang</surname><given-names>TY</given-names></name></person-group> (<year>2003</year>) <italic><tp:taxon-name><tp:taxon-name-part taxon-name-part-type="genus">Alternaria</tp:taxon-name-part></tp:taxon-name></italic>. Flora Fungorum Sinicorum.</mixed-citation></ref><ref id="B88"><mixed-citation xmlns:xlink="http://www.w3.org/1999/xlink" xlink:type="simple"><person-group><name name-style="western"><surname>Wangeline</surname><given-names>AL</given-names></name><name name-style="western"><surname>Reeves</surname><given-names>FB</given-names></name></person-group> (<year>2007</year>) <article-title>Two new <italic><tp:taxon-name><tp:taxon-name-part taxon-name-part-type="genus">Alternaria</tp:taxon-name-part></tp:taxon-name></italic> species from selenium-rich habitats in the Rocky Mountain Front Range.</article-title><source>Mycotaxon</source><volume>99</volume>: <fpage>83</fpage>–<lpage>89</lpage>.</mixed-citation></ref><ref id="B91"><mixed-citation xmlns:xlink="http://www.w3.org/1999/xlink" xlink:type="simple"><person-group><name name-style="western"><surname>Wiltshire</surname><given-names>SP</given-names></name></person-group> (<year>1933</year>) <article-title>The foundation species of <italic><tp:taxon-name><tp:taxon-name-part taxon-name-part-type="genus">Alternaria</tp:taxon-name-part></tp:taxon-name></italic> and <italic><tp:taxon-name><tp:taxon-name-part taxon-name-part-type="genus">Macrosporium</tp:taxon-name-part></tp:taxon-name></italic>.</article-title><source>Transactions of the British Mycological Society</source><volume>18</volume>(<issue>2</issue>): <fpage>135</fpage>–<lpage>160</lpage>. <ext-link xlink:href="10.1016/S0007-1536(33)80003-9" ext-link-type="doi" xlink:type="simple">https://doi.org/10.1016/S0007-1536(33)80003-9</ext-link></mixed-citation></ref><ref id="B79"><mixed-citation xmlns:xlink="http://www.w3.org/1999/xlink" xlink:type="simple"><person-group><name name-style="western"><surname>Simmons</surname><given-names>EG</given-names></name></person-group> (<year>2007</year>) <italic><tp:taxon-name><tp:taxon-name-part taxon-name-part-type="genus">Alternaria</tp:taxon-name-part></tp:taxon-name></italic>: An Identification Manual. CBS Biodiversity Series, 775 pp.</mixed-citation></ref><ref id="B67"><mixed-citation xmlns:xlink="http://www.w3.org/1999/xlink" xlink:type="simple"><person-group><name name-style="western"><surname>Roberts</surname><given-names>RG</given-names></name></person-group> (<year>2005</year>) <article-title><italic><tp:taxon-name><tp:taxon-name-part taxon-name-part-type="genus">Alternaria</tp:taxon-name-part><tp:taxon-name-part taxon-name-part-type="species">yaliinficiens</tp:taxon-name-part></tp:taxon-name></italic> sp. nov. on Ya Li pear fruit: From interception to identification.</article-title><source>Plant Disease</source><volume>89</volume>(<issue>2</issue>): <fpage>134</fpage>–<lpage>145</lpage>. <ext-link xlink:href="10.1094/PD-89-0134" ext-link-type="doi" xlink:type="simple">https://doi.org/10.1094/PD-89-0134</ext-link></mixed-citation></ref><ref id="B76"><mixed-citation xmlns:xlink="http://www.w3.org/1999/xlink" xlink:type="simple"><person-group><name name-style="western"><surname>Simmons</surname><given-names>EG</given-names></name></person-group> (<year>1993</year>) <article-title><italic><tp:taxon-name><tp:taxon-name-part taxon-name-part-type="genus">Alternaria</tp:taxon-name-part></tp:taxon-name></italic> themes and variations (63–72).</article-title><source>Mycotaxon</source><volume>48</volume>: <fpage>91</fpage>–<lpage>107</lpage>.</mixed-citation></ref></ref-list></tp:taxon-treatment>
